# Supplementary material for: 7,7-Dimethyl-4a-(3-methyl-2-buten­yl)-2-oxo-4a,5,6,7-tetra­hydro-2H-chromen-4-yl benzoate
Source: Acta Crystallogr Sect E Struct Rep Online. 2009 Aug 12;65(Pt 9):o2139. doi: 10.1107/S1600536809030918 (PMC2970087; doi:10.1107/S1600536809030918)
Supplement: Supplementary file 1 [file e-65-o2139-sup1.cif]

##############################################################################
###                                                                        ###
###        Electronic paper (Acta Crystallographica Section E)             ###
###                                                                        ###
##############################################################################
#                                                                            #
# This CIF contains the data in a paper accepted for publication in Acta     #
# Crystallographica Section E. It conforms to the requirements of Notes      #
# for Authors for Section E, and has been peer reviewed under the auspices   #
# of the IUCr Commission on Journals.                                        #
#                                                                            #
# Full details of the Crystallographic Information File format               #
# are given in the paper "The Crystallographic Information File (CIF):       #
# a New Standard Archive File for Crystallography" by S. R. Hall, F. H.      #
# Allen and I. D. Brown [Acta Cryst. (1991), A47, 655-685].                  #
#                                                                            #
# The current version of the core CIF dictionary is obtainable from          #
# ftp://ftp.iucr.org/pub/cif_core.dic. The current version number is 2.4.    #
#                                                                            #
# Software is freely available for graphical display of the structure(s) in  #
# this CIF.  For information consult the CIF home page http://www.iucr.org/  #
# cif/home.html                                                              #
#                                                                            #
# This file may be used for bona fide research purposes within the           #
# scientific community so long as proper attribution is given to the journal # 
# article from which it was obtained.                                        #
#                                                                            #
##############################################################################
                                             
data_I
_audit_creation_method     SHELXL-97
_chemical_name_systematic
;
7,7-Dimethyl-4a-(3-methyl-2-butenyl)-2-oxo-4a,5,6,7-tetrahydro-2<i>H</i>-
chromen-4-yl benzoate
;
_chemical_name_common     ?
_chemical_formula_moiety     'C23 H26 O4'
_chemical_formula_sum     'C23 H26 O4'
_chemical_formula_iupac     'C23 H26 O4'
_chemical_formula_weight     366.44
_chemical_melting_point     ?
_symmetry_cell_setting     triclinic
_symmetry_space_group_name_H-M     'P -1'
_symmetry_space_group_name_Hall     '-P 1'
loop_
    _symmetry_equiv_pos_as_xyz
    'x, y, z'
    '-x, -y, -z'
_cell_length_a     9.559(4)
_cell_length_b     10.201(5)
_cell_length_c     11.087(5)
_cell_angle_alpha     69.23(2)
_cell_angle_beta     83.649(17)
_cell_angle_gamma     74.823(17)
_cell_volume     975.4(8)
_cell_formula_units_Z     2
_cell_measurement_reflns_used     12656
_cell_measurement_theta_min     2.93
_cell_measurement_theta_max     25.30
_cell_measurement_temperature     173.0(10)
_exptl_crystal_description     block
_exptl_crystal_colour     colourless
_exptl_crystal_size_max     0.45
_exptl_crystal_size_mid     0.40
_exptl_crystal_size_min     0.20
_exptl_crystal_density_diffrn     1.248
_exptl_crystal_density_meas     ?
_exptl_crystal_density_method     'not measured'
_exptl_crystal_F_000     392
_exptl_absorpt_coefficient_mu     0.084
_exptl_absorpt_correction_type     none
_exptl_absorpt_process_details     ?
_exptl_absorpt_correction_T_min     ?
_exptl_absorpt_correction_T_max     ?
_exptl_special_details
;
;
_diffrn_ambient_temperature     173.0(10)
_diffrn_radiation_type     MoK\a
_diffrn_radiation_wavelength     0.71073
_diffrn_radiation_source     'fine-focus sealed tube'
_diffrn_radiation_monochromator     graphite
_diffrn_measurement_device_type     'Nonius KappaCCD'
_diffrn_measurement_method
;
239 frames via \w-rotation (\D\w=2\%) and two times 20 s per frame
(four sets at different \k-angles)
;
_diffrn_detector_area_resol_mean     '19 vertical, 18 horizontal'
_diffrn_reflns_number     12665
_diffrn_reflns_av_R_equivalents     0.065
_diffrn_reflns_av_sigmaI/netI     0.1279
_diffrn_reflns_theta_min     2.93
_diffrn_reflns_theta_max     25.30
_diffrn_reflns_theta_full     25.30
_diffrn_measured_fraction_theta_max     0.994
_diffrn_measured_fraction_theta_full     0.994
_diffrn_reflns_limit_h_min     -11
_diffrn_reflns_limit_h_max     11
_diffrn_reflns_limit_k_min     -11
_diffrn_reflns_limit_k_max     12
_diffrn_reflns_limit_l_min     -13
_diffrn_reflns_limit_l_max     13
_diffrn_standards_number     0
_diffrn_standards_interval_count     ?
_diffrn_standards_interval_time     ?
_diffrn_standards_decay_%     0
_refine_special_details
;
Refinement of <i>F</i>^2^ against ALL reflections. The weighted <i>R</i>-factor
<i>wR</i> and goodness of fit <i>S</i> are based on <i>F</i>^2^, conventional
<i>R</i>-factors <i>R</i> are based on <i>F</i>, with <i>F</i> set to zero for
negative <i>F</i>^2^. The threshold expression of <i>F</i>^2^ >
\s(<i>F</i>^2^) is used only for calculating <i>R</i>-factors(gt) <i>etc</i>.
and is not relevant to the choice of reflections for refinement.
<i>R</i>-factors based on <i>F</i>^2^ are statistically about twice as large
as those based on <i>F</i>, and <i>R</i>- factors based on ALL data will be
even larger.
;
_reflns_number_total     3547
_reflns_number_gt     1691
_reflns_threshold_expression     >2\s(I)
_refine_ls_structure_factor_coef     Fsqd
_refine_ls_matrix_type     full
_refine_ls_R_factor_all     0.1051
_refine_ls_R_factor_gt     0.0426
_refine_ls_wR_factor_gt     0.0618
_refine_ls_wR_factor_ref     0.0668
_refine_ls_goodness_of_fit_ref     0.805
_refine_ls_restrained_S_all     0.805
_refine_ls_number_reflns     3547
_refine_ls_number_parameters     248
_refine_ls_number_restraints     0
_refine_ls_hydrogen_treatment     constr
_refine_ls_weighting_scheme     calc
_refine_ls_weighting_details     'calc w=1/[\s^2^(Fo^2^)]'
_atom_sites_solution_hydrogens     geom
_atom_sites_solution_primary     direct
_atom_sites_solution_secondary     difmap
_refine_ls_shift/su_max     0.000
_refine_ls_shift/su_mean     0.000
_refine_diff_density_max     0.174
_refine_diff_density_min     -0.136
_refine_ls_extinction_method     none
_refine_ls_extinction_coef     ?
loop_
    _atom_type_symbol
    _atom_type_description
    _atom_type_scat_dispersion_real
    _atom_type_scat_dispersion_imag
    _atom_type_scat_source
    'C' 'C' 0.0033 0.0016
                         'International Tables Vol C Tables 4.2.6.8 and 6.1.1.4'
    'H' 'H' 0.0000 0.0000
                         'International Tables Vol C Tables 4.2.6.8 and 6.1.1.4'
    'O' 'O' 0.0106 0.0060
                         'International Tables Vol C Tables 4.2.6.8 and 6.1.1.4'
_computing_data_collection     'COLLECT (Nonius, 1998)'
_computing_cell_refinement
;
DENZO and SCALEPACK (Otwinowski & Minor, 1997)
;
_computing_data_reduction
;
DENZO and SCALEPACK (Otwinowski & Minor, 1997)
;
_computing_structure_solution     'SHELXS97 (Sheldrick, 2008)'
_computing_structure_refinement     'SHELXL97 (Sheldrick, 2008)'
_computing_molecular_graphics     'SHELXTL-Plus (Sheldrick, 2008)'
_computing_publication_material
;
SHELXL97 (Sheldrick, 2008) and PLATON (Spek, 2009)
;
loop_
    _atom_site_type_symbol
    _atom_site_label
    _atom_site_fract_x
    _atom_site_fract_y
    _atom_site_fract_z
    _atom_site_U_iso_or_equiv
    _atom_site_adp_type
    _atom_site_calc_flag
    _atom_site_refinement_flags
    _atom_site_occupancy
    _atom_site_disorder_assembly
    _atom_site_disorder_group
    O O1 0.57097(14) 0.80118(14) -0.03317(12) 0.0520(4) Uani d . 1 . .
    O O2 0.46540(13) 0.63064(14) 0.09192(11) 0.0425(4) Uani d . 1 . .
    O O3 0.14946(14) 0.93092(13) 0.21014(11) 0.0436(4) Uani d . 1 . .
    O O4 0.08624(14) 1.10136(14) 0.01484(13) 0.0592(4) Uani d . 1 . .
    C C1 0.2779(2) 0.6848(2) 0.25269(17) 0.0372(5) Uani d . 1 . .
    C C2 0.2597(2) 0.8390(2) 0.16647(17) 0.0386(5) Uani d . 1 . .
    C C3 0.3498(2) 0.8812(2) 0.06716(17) 0.0420(5) Uani d . 1 . .
    H H3A 0.3364 0.9805 0.0163 0.050 Uiso calc R 1 . .
    C C4 0.4696(2) 0.7729(2) 0.03743(18) 0.0424(6) Uani d . 1 . .
    C C5 0.3483(2) 0.5906(2) 0.17409(17) 0.0374(5) Uani d . 1 . .
    C C6 0.3123(2) 0.4741(2) 0.17565(16) 0.0403(5) Uani d . 1 . .
    H H6A 0.3664 0.4240 0.1214 0.048 Uiso calc R 1 . .
    C C7 0.1911(2) 0.4141(2) 0.25740(17) 0.0427(5) Uani d . 1 . .
    C C8 0.1416(2) 0.48837(19) 0.35812(17) 0.0438(5) Uani d . 1 . .
    H H8A 0.0457 0.4717 0.3940 0.053 Uiso calc R 1 . .
    H H8B 0.2110 0.4442 0.4297 0.053 Uiso calc R 1 . .
    C C9 0.1305(2) 0.65023(19) 0.30311(17) 0.0423(5) Uani d . 1 . .
    H H9A 0.0926 0.6932 0.3710 0.051 Uiso calc R 1 . .
    H H9B 0.0608 0.6948 0.2317 0.051 Uiso calc R 1 . .
    C C10 0.0654(2) 0.4414(2) 0.16994(17) 0.0564(6) Uani d . 1 . .
    H H10A 0.1009 0.4002 0.1016 0.085 Uiso calc R 1 . .
    H H10B 0.0254 0.5456 0.1311 0.085 Uiso calc R 1 . .
    H H10C -0.0104 0.3960 0.2212 0.085 Uiso calc R 1 . .
    C C11 0.2449(2) 0.25092(19) 0.32494(17) 0.0554(6) Uani d . 1 . .
    H H11A 0.2777 0.2040 0.2601 0.083 Uiso calc R 1 . .
    H H11B 0.1657 0.2123 0.3771 0.083 Uiso calc R 1 . .
    H H11C 0.3256 0.2321 0.3808 0.083 Uiso calc R 1 . .
    C C12 0.3724(2) 0.6598(2) 0.36940(16) 0.0435(5) Uani d . 1 . .
    H H12A 0.3274 0.7340 0.4095 0.052 Uiso calc R 1 . .
    H H12B 0.3699 0.5644 0.4347 0.052 Uiso calc R 1 . .
    C C13 0.5899(2) 0.7717(2) 0.32049(17) 0.0432(5) Uani d . 1 . .
    C C14 0.5284(2) 0.6650(2) 0.33670(16) 0.0437(5) Uani d . 1 . .
    H H14A 0.5908 0.5802 0.3264 0.052 Uiso calc R 1 . .
    C C15 0.7482(2) 0.7596(2) 0.28583(18) 0.0613(7) Uani d . 1 . .
    H H15A 0.7934 0.6623 0.2839 0.092 Uiso calc R 1 . .
    H H15B 0.7957 0.7777 0.3503 0.092 Uiso calc R 1 . .
    H H15C 0.7589 0.8308 0.2007 0.092 Uiso calc R 1 . .
    C C16 0.5118(2) 0.9153(2) 0.33373(17) 0.0561(6) Uani d . 1 . .
    H H16A 0.4091 0.9170 0.3540 0.084 Uiso calc R 1 . .
    H H16B 0.5209 0.9931 0.2525 0.084 Uiso calc R 1 . .
    H H16C 0.5548 0.9291 0.4033 0.084 Uiso calc R 1 . .
    C C21 -0.0634(2) 1.1136(2) 0.19952(18) 0.0364(5) Uani d . 1 . .
    C C22 -0.0832(2) 1.0524(2) 0.33214(17) 0.0460(6) Uani d . 1 . .
    H H22A -0.0149 0.9691 0.3809 0.055 Uiso calc R 1 . .
    C C23 -0.2037(2) 1.1143(2) 0.39196(19) 0.0520(6) Uani d . 1 . .
    H H23A -0.2180 1.0729 0.4824 0.062 Uiso calc R 1 . .
    C C24 -0.3031(2) 1.2347(2) 0.3223(2) 0.0518(6) Uani d . 1 . .
    H H24A -0.3854 1.2758 0.3649 0.062 Uiso calc R 1 . .
    C C25 -0.2839(2) 1.2966(2) 0.19050(19) 0.0496(6) Uani d . 1 . .
    H H25A -0.3526 1.3798 0.1421 0.059 Uiso calc R 1 . .
    C C26 -0.1632(2) 1.2356(2) 0.13033(18) 0.0445(5) Uani d . 1 . .
    H H26A -0.1487 1.2781 0.0400 0.053 Uiso calc R 1 . .
    C C27 0.0632(2) 1.0537(2) 0.1279(2) 0.0422(5) Uani d . 1 . .
loop_
    _atom_site_aniso_label
    _atom_site_aniso_U_11
    _atom_site_aniso_U_22
    _atom_site_aniso_U_33
    _atom_site_aniso_U_12
    _atom_site_aniso_U_13
    _atom_site_aniso_U_23
    O1 0.0492(10) 0.0545(10) 0.0489(9) -0.0150(8) 0.0184(8) -0.0175(8)
    O2 0.0430(9) 0.0443(9) 0.0372(8) -0.0111(8) 0.0074(7) -0.0122(7)
    O3 0.0457(9) 0.0418(9) 0.0353(8) 0.0002(7) 0.0020(7) -0.0118(7)
    O4 0.0581(11) 0.0648(11) 0.0345(9) -0.0001(8) 0.0044(8) -0.0049(8)
    C1 0.0352(13) 0.0413(13) 0.0327(12) -0.0075(11) 0.0046(10) -0.0124(10)
    C2 0.0388(14) 0.0386(14) 0.0359(12) -0.0029(11) -0.0013(11) -0.0141(11)
    C3 0.0446(14) 0.0410(13) 0.0367(12) -0.0068(11) 0.0022(11) -0.0120(10)
    C4 0.0491(16) 0.0439(15) 0.0321(13) -0.0131(13) 0.0013(11) -0.0097(11)
    C5 0.0363(14) 0.0414(14) 0.0293(12) -0.0099(11) 0.0023(10) -0.0062(10)
    C6 0.0432(14) 0.0431(14) 0.0326(12) -0.0082(12) 0.0032(10) -0.0131(10)
    C7 0.0450(14) 0.0433(14) 0.0379(12) -0.0109(12) 0.0019(11) -0.0124(11)
    C8 0.0441(14) 0.0475(14) 0.0387(12) -0.0137(11) 0.0062(10) -0.0133(11)
    C9 0.0411(14) 0.0486(14) 0.0352(12) -0.0078(11) 0.0043(10) -0.0154(10)
    C10 0.0586(16) 0.0652(16) 0.0495(14) -0.0228(13) 0.0018(13) -0.0197(12)
    C11 0.0642(16) 0.0468(14) 0.0504(14) -0.0153(13) 0.0086(12) -0.0122(11)
    C12 0.0496(15) 0.0458(14) 0.0330(12) -0.0120(12) 0.0012(11) -0.0110(10)
    C13 0.0446(15) 0.0510(15) 0.0308(12) -0.0122(13) -0.0014(10) -0.0092(11)
    C14 0.0449(15) 0.0474(14) 0.0327(12) -0.0048(12) -0.0036(11) -0.0099(11)
    C15 0.0491(16) 0.0791(18) 0.0491(14) -0.0152(13) -0.0003(12) -0.0141(12)
    C16 0.0627(16) 0.0566(15) 0.0473(13) -0.0165(13) 0.0000(12) -0.0143(11)
    C21 0.0355(13) 0.0374(13) 0.0352(12) -0.0069(11) 0.0019(10) -0.0133(10)
    C22 0.0450(15) 0.0465(14) 0.0385(13) -0.0026(12) -0.0001(11) -0.0110(11)
    C23 0.0543(16) 0.0579(16) 0.0393(13) -0.0048(13) 0.0042(12) -0.0188(12)
    C24 0.0419(15) 0.0588(16) 0.0540(15) -0.0029(13) 0.0039(12) -0.0264(13)
    C25 0.0428(15) 0.0520(15) 0.0480(15) -0.0006(12) -0.0073(12) -0.0158(12)
    C26 0.0432(14) 0.0456(14) 0.0400(12) -0.0055(12) -0.0041(11) -0.0115(11)
    C27 0.0396(14) 0.0412(14) 0.0410(13) -0.0042(11) -0.0052(12) -0.0110(12)
_geom_special_details
;
All e.s.d.'s (except the e.s.d. in the dihedral angle between two l.s. planes)
are estimated using the full covariance matrix. The cell e.s.d.'s are taken
into account individually in the estimation of e.s.d.'s in distances, angles
and torsion angles; correlations between e.s.d.'s in cell parameters are only
used when they are defined by crystal symmetry. An approximate (isotropic)
treatment of cell e.s.d.'s is used for estimating e.s.d.'s involving l.s.
planes.
;
loop_
    _geom_bond_atom_site_label_1
    _geom_bond_atom_site_label_2
    _geom_bond_site_symmetry_2
    _geom_bond_distance
    _geom_bond_publ_flag
    O1 C4 . 1.206(2) ?
    O2 C4 . 1.369(2) ?
    O2 C5 . 1.414(2) ?
    O3 C27 . 1.377(2) ?
    O3 C2 . 1.3843(19) ?
    O4 C27 . 1.191(2) ?
    C1 C2 . 1.498(2) ?
    C1 C5 . 1.504(2) ?
    C1 C9 . 1.539(2) ?
    C1 C12 . 1.568(2) ?
    C2 C3 . 1.337(2) ?
    C3 C4 . 1.468(2) ?
    C3 H3A . 0.9500 ?
    C5 C6 . 1.316(2) ?
    C6 C7 . 1.511(2) ?
    C6 H6A . 0.9500 ?
    C7 C8 . 1.530(2) ?
    C7 C11 . 1.532(2) ?
    C7 C10 . 1.534(2) ?
    C8 C9 . 1.522(2) ?
    C8 H8A . 0.9900 ?
    C8 H8B . 0.9900 ?
    C9 H9A . 0.9900 ?
    C9 H9B . 0.9900 ?
    C10 H10A . 0.9800 ?
    C10 H10B . 0.9800 ?
    C10 H10C . 0.9800 ?
    C11 H11A . 0.9800 ?
    C11 H11B . 0.9800 ?
    C11 H11C . 0.9800 ?
    C12 C14 . 1.505(2) ?
    C12 H12A . 0.9900 ?
    C12 H12B . 0.9900 ?
    C13 C14 . 1.317(2) ?
    C13 C15 . 1.504(2) ?
    C13 C16 . 1.510(2) ?
    C14 H14A . 0.9500 ?
    C15 H15A . 0.9800 ?
    C15 H15B . 0.9800 ?
    C15 H15C . 0.9800 ?
    C16 H16A . 0.9800 ?
    C16 H16B . 0.9800 ?
    C16 H16C . 0.9800 ?
    C21 C26 . 1.382(2) ?
    C21 C22 . 1.392(2) ?
    C21 C27 . 1.487(2) ?
    C22 C23 . 1.383(2) ?
    C22 H22A . 0.9500 ?
    C23 C24 . 1.373(2) ?
    C23 H23A . 0.9500 ?
    C24 C25 . 1.384(2) ?
    C24 H24A . 0.9500 ?
    C25 C26 . 1.383(2) ?
    C25 H25A . 0.9500 ?
    C26 H26A . 0.9500 ?
loop_
    _geom_angle_atom_site_label_1
    _geom_angle_atom_site_label_2
    _geom_angle_atom_site_label_3
    _geom_angle_site_symmetry_1
    _geom_angle_site_symmetry_3
    _geom_angle
    _geom_angle_publ_flag
    C4 O2 C5 . . 120.47(15) ?
    C27 O3 C2 . . 122.64(14) ?
    C2 C1 C5 . . 107.80(15) ?
    C2 C1 C9 . . 111.32(16) ?
    C5 C1 C9 . . 107.82(16) ?
    C2 C1 C12 . . 107.95(16) ?
    C5 C1 C12 . . 112.42(15) ?
    C9 C1 C12 . . 109.54(14) ?
    C3 C2 O3 . . 125.00(17) ?
    C3 C2 C1 . . 122.81(17) ?
    O3 C2 C1 . . 111.89(16) ?
    C2 C3 C4 . . 119.40(18) ?
    C2 C3 H3A . . 120.3 ?
    C4 C3 H3A . . 120.3 ?
    O1 C4 O2 . . 117.76(19) ?
    O1 C4 C3 . . 124.16(19) ?
    O2 C4 C3 . . 118.08(18) ?
    C6 C5 O2 . . 117.13(17) ?
    C6 C5 C1 . . 126.20(18) ?
    O2 C5 C1 . . 116.66(17) ?
    C5 C6 C7 . . 124.84(18) ?
    C5 C6 H6A . . 117.6 ?
    C7 C6 H6A . . 117.6 ?
    C6 C7 C8 . . 109.01(16) ?
    C6 C7 C11 . . 109.75(16) ?
    C8 C7 C11 . . 109.79(16) ?
    C6 C7 C10 . . 108.99(15) ?
    C8 C7 C10 . . 110.54(16) ?
    C11 C7 C10 . . 108.74(17) ?
    C9 C8 C7 . . 112.82(15) ?
    C9 C8 H8A . . 109.0 ?
    C7 C8 H8A . . 109.0 ?
    C9 C8 H8B . . 109.0 ?
    C7 C8 H8B . . 109.0 ?
    H8A C8 H8B . . 107.8 ?
    C8 C9 C1 . . 112.10(15) ?
    C8 C9 H9A . . 109.2 ?
    C1 C9 H9A . . 109.2 ?
    C8 C9 H9B . . 109.2 ?
    C1 C9 H9B . . 109.2 ?
    H9A C9 H9B . . 107.9 ?
    C7 C10 H10A . . 109.5 ?
    C7 C10 H10B . . 109.5 ?
    H10A C10 H10B . . 109.5 ?
    C7 C10 H10C . . 109.5 ?
    H10A C10 H10C . . 109.5 ?
    H10B C10 H10C . . 109.5 ?
    C7 C11 H11A . . 109.5 ?
    C7 C11 H11B . . 109.5 ?
    H11A C11 H11B . . 109.5 ?
    C7 C11 H11C . . 109.5 ?
    H11A C11 H11C . . 109.5 ?
    H11B C11 H11C . . 109.5 ?
    C14 C12 C1 . . 115.38(15) ?
    C14 C12 H12A . . 108.4 ?
    C1 C12 H12A . . 108.4 ?
    C14 C12 H12B . . 108.4 ?
    C1 C12 H12B . . 108.4 ?
    H12A C12 H12B . . 107.5 ?
    C14 C13 C15 . . 121.7(2) ?
    C14 C13 C16 . . 124.62(19) ?
    C15 C13 C16 . . 113.69(19) ?
    C13 C14 C12 . . 128.56(19) ?
    C13 C14 H14A . . 115.7 ?
    C12 C14 H14A . . 115.7 ?
    C13 C15 H15A . . 109.5 ?
    C13 C15 H15B . . 109.5 ?
    H15A C15 H15B . . 109.5 ?
    C13 C15 H15C . . 109.5 ?
    H15A C15 H15C . . 109.5 ?
    H15B C15 H15C . . 109.5 ?
    C13 C16 H16A . . 109.5 ?
    C13 C16 H16B . . 109.5 ?
    H16A C16 H16B . . 109.5 ?
    C13 C16 H16C . . 109.5 ?
    H16A C16 H16C . . 109.5 ?
    H16B C16 H16C . . 109.5 ?
    C26 C21 C22 . . 119.58(18) ?
    C26 C21 C27 . . 117.90(17) ?
    C22 C21 C27 . . 122.51(18) ?
    C23 C22 C21 . . 119.15(19) ?
    C23 C22 H22A . . 120.4 ?
    C21 C22 H22A . . 120.4 ?
    C24 C23 C22 . . 120.90(19) ?
    C24 C23 H23A . . 119.6 ?
    C22 C23 H23A . . 119.6 ?
    C23 C24 C25 . . 120.33(19) ?
    C23 C24 H24A . . 119.8 ?
    C25 C24 H24A . . 119.8 ?
    C26 C25 C24 . . 119.00(19) ?
    C26 C25 H25A . . 120.5 ?
    C24 C25 H25A . . 120.5 ?
    C21 C26 C25 . . 121.03(18) ?
    C21 C26 H26A . . 119.5 ?
    C25 C26 H26A . . 119.5 ?
    O4 C27 O3 . . 123.95(18) ?
    O4 C27 C21 . . 125.59(19) ?
    O3 C27 C21 . . 110.43(17) ?
loop_
    _geom_torsion_atom_site_label_1
    _geom_torsion_atom_site_label_2
    _geom_torsion_atom_site_label_3
    _geom_torsion_atom_site_label_4
    _geom_torsion_site_symmetry_1
    _geom_torsion_site_symmetry_2
    _geom_torsion_site_symmetry_3
    _geom_torsion_site_symmetry_4
    _geom_torsion
    _geom_torsion_publ_flag
    C27 O3 C2 C3 . . . . 39.7(3) ?
    C27 O3 C2 C1 . . . . -146.56(16) ?
    C5 C1 C2 C3 . . . . -29.9(3) ?
    C9 C1 C2 C3 . . . . -147.98(18) ?
    C12 C1 C2 C3 . . . . 91.8(2) ?
    C5 C1 C2 O3 . . . . 156.15(15) ?
    C9 C1 C2 O3 . . . . 38.1(2) ?
    C12 C1 C2 O3 . . . . -82.17(19) ?
    O3 C2 C3 C4 . . . . 175.08(16) ?
    C1 C2 C3 C4 . . . . 2.0(3) ?
    C5 O2 C4 O1 . . . . -179.08(16) ?
    C5 O2 C4 C3 . . . . 0.1(2) ?
    C2 C3 C4 O1 . . . . -165.68(19) ?
    C2 C3 C4 O2 . . . . 15.2(3) ?
    C4 O2 C5 C6 . . . . 149.39(17) ?
    C4 O2 C5 C1 . . . . -31.3(2) ?
    C2 C1 C5 C6 . . . . -137.1(2) ?
    C9 C1 C5 C6 . . . . -16.8(3) ?
    C12 C1 C5 C6 . . . . 104.0(2) ?
    C2 C1 C5 O2 . . . . 43.7(2) ?
    C9 C1 C5 O2 . . . . 163.97(14) ?
    C12 C1 C5 O2 . . . . -75.2(2) ?
    O2 C5 C6 C7 . . . . 179.69(15) ?
    C1 C5 C6 C7 . . . . 0.5(3) ?
    C5 C6 C7 C8 . . . . -12.7(3) ?
    C5 C6 C7 C11 . . . . -133.0(2) ?
    C5 C6 C7 C10 . . . . 108.0(2) ?
    C6 C7 C8 C9 . . . . 42.2(2) ?
    C11 C7 C8 C9 . . . . 162.48(16) ?
    C10 C7 C8 C9 . . . . -77.6(2) ?
    C7 C8 C9 C1 . . . . -62.2(2) ?
    C2 C1 C9 C8 . . . . 163.77(15) ?
    C5 C1 C9 C8 . . . . 45.7(2) ?
    C12 C1 C9 C8 . . . . -76.91(19) ?
    C2 C1 C12 C14 . . . . -68.5(2) ?
    C5 C1 C12 C14 . . . . 50.2(2) ?
    C9 C1 C12 C14 . . . . 170.09(16) ?
    C15 C13 C14 C12 . . . . -179.07(16) ?
    C16 C13 C14 C12 . . . . 0.7(3) ?
    C1 C12 C14 C13 . . . . 100.6(2) ?
    C26 C21 C22 C23 . . . . 0.6(3) ?
    C27 C21 C22 C23 . . . . 180.00(18) ?
    C21 C22 C23 C24 . . . . -0.1(3) ?
    C22 C23 C24 C25 . . . . -0.2(3) ?
    C23 C24 C25 C26 . . . . -0.1(3) ?
    C22 C21 C26 C25 . . . . -1.0(3) ?
    C27 C21 C26 C25 . . . . 179.64(17) ?
    C24 C25 C26 C21 . . . . 0.7(3) ?
    C2 O3 C27 O4 . . . . -9.8(3) ?
    C2 O3 C27 C21 . . . . 168.29(15) ?
    C26 C21 C27 O4 . . . . -0.4(3) ?
    C22 C21 C27 O4 . . . . -179.8(2) ?
    C26 C21 C27 O3 . . . . -178.48(17) ?
    C22 C21 C27 O3 . . . . 2.2(3) ?
data_global
_journal_date_recd_electronic     2009-07-28
_journal_date_accepted     2009-08-04
_journal_name_full     'Acta Crystallographica, Section E'
_journal_year     2009
_journal_volume     65
_journal_issue      9
_journal_page_first     o2139
_journal_page_last     o2139
_journal_paper_category     QO
_journal_coeditor_code     HG2544
_publ_contact_author_name     'Dr. Hans Preut'
_publ_contact_author_address
;       Fachbereich Chemie
 Technische Universit\"at Dortmund
 Otto-Hahn-Str. 6
 44221 Dortmund
 Germany
;
_publ_contact_author_email     'hans.preut@udo.edu'
_publ_contact_author_fax     '49-231-755-5574'
_publ_contact_author_phone     '49-231-755-3813'
_publ_section_title
;\
7,7-Dimethyl-4a-(3-methyl-2-butenyl)-2-oxo-4a,5,6,7-tetrahydro-2<i>H</i>-\
chromen-4-yl benzoate
;
_publ_section_title_footnote     .
loop_
    _publ_author_name
    _publ_author_footnote
    _publ_author_address
    'M\"ows, Katrin' .
;      Fakult\"at Chemie
       Technische Universit\"at Dortmund
       Otto-Hahn-Strasse 6
       44221 Dortmund
       Germany
       and
       Institut f\"ur Organische Chemie
       Fakult\"at Chemie
       Universit\"at Stuttgart
       Pfaffenwaldring 55
       70569 Stuttgart
       Germany
;
    'Sch\"urmann, Markus' .
;      Fakult\"at Chemie
       Technische Universit\"at Dortmund
       Otto-Hahn-Strasse 6
       44221 Dortmund
       Germany
;
    'Preut, Hans' .
;      Fakult\"at Chemie
       Technische Universit\"at Dortmund
       Otto-Hahn-Strasse 6
       44221 Dortmund
       Germany
;
    'Plietker, Bernd' .
;      Fakult\"at Chemie
       Technische Universit\"at Dortmund
       Otto-Hahn-Strasse 6
       44221 Dortmund
       Germany
       and
       Institut f\"ur Organische Chemie
       Fakult\"at Chemie
       Universit\"at Stuttgart
       Pfaffenwaldring 55
       70569 Stuttgart
       Germany
;
