# Supplementary material for: 7,7-Dimethyl-4a-(3-methyl-2-buten­yl)-2-oxo-4a,5,6,7-tetra­hydro-2H-chromen-4-yl benzoate
Source: Acta Crystallogr Sect E Struct Rep Online. 2009 Aug 12;65(Pt 9):o2139. doi: 10.1107/S1600536809030918 (PMC2970087; doi:10.1107/S1600536809030918)
Supplement: Supplementary file 2 [file e-65-o2139-Isup2.hkl]

# 
# h,k,l, Fc-squared, Fo-squared, sigma(Fo-squared) and status flag 
# 
data_I
_shelx_title ' ccd2971 in P-1' 
_shelx_refln_list_code          4 
_shelx_F_calc_maximum      121.65 
_exptl_crystal_F_000       392.00 
_reflns_d_resolution_high  0.8315 
 
loop_ 
 _symmetry_equiv_pos_as_xyz 
 'x, y, z' 
 '-x, -y, -z' 
 
_cell_length_a     9.5590 
_cell_length_b    10.2010 
_cell_length_c    11.0870 
_cell_angle_alpha  69.230 
_cell_angle_beta   83.649 
_cell_angle_gamma  74.823 
 
_shelx_F_squared_multiplier     1.000 
 
loop_ 
 _refln_index_h 
 _refln_index_k 
 _refln_index_l 
 _refln_F_squared_calc 
 _refln_F_squared_meas 
 _refln_F_squared_sigma 
 _refln_observed_status 
   2   0   0      110.90      112.12      4.19 o 
   3   0   0      356.70      359.09     10.72 o 
   4   0   0       11.18       10.92      3.42 o 
   5   0   0      555.49      506.78     16.98 o 
   6   0   0       24.77       22.47      5.85 o 
   7   0   0        3.95        6.68      6.37 o 
   8   0   0       20.44       23.24      8.13 o 
   9   0   0       46.46       50.68     13.20 o 
  10   0   0       33.49       47.68     16.46 o 
  11   0   0        4.19       16.51     16.93 o 
 -10   1   0       24.24       27.02     14.44 o 
  -9   1   0       66.28       80.08     13.98 o 
  -8   1   0       20.28       21.53      9.52 o 
  -7   1   0      198.40      190.08     11.34 o 
  -6   1   0        8.95        6.32      5.95 o 
  -5   1   0      253.03      249.25     10.04 o 
  -4   1   0      263.75      269.44      9.52 o 
  -3   1   0        8.01       12.37      2.69 o 
  -2   1   0      355.58      364.32      8.80 o 
  -1   1   0      173.34      169.68      5.69 o 
   2   1   0      235.20      245.21      6.88 o 
   3   1   0      331.48      345.79     10.51 o 
   4   1   0      422.44      470.49     14.65 o 
   5   1   0      557.02      516.25     16.98 o 
   6   1   0      542.91      539.18     18.32 o 
   7   1   0        4.58        7.71      7.30 o 
   8   1   0        0.72       -6.26      8.64 o 
   9   1   0       13.18        8.75     15.01 o 
  10   1   0       40.22       53.68     15.12 o 
  11   1   0        4.32        8.44     19.67 o 
 -10   2   0        0.01       -6.37     12.79 o 
  -9   2   0       10.70        6.63     12.68 o 
  -8   2   0       16.84       20.08     12.89 o 
  -7   2   0      304.84      306.14     16.67 o 
  -6   2   0        0.01       -2.28      6.63 o 
  -5   2   0        0.70       -1.40      5.54 o 
  -4   2   0      234.77      231.96      9.68 o 
  -3   2   0      395.38      377.26     12.11 o 
  -2   2   0        0.00        0.83      2.85 o 
  -1   2   0     2103.93     2069.14     50.83 o 
   0   2   0      731.10      705.97     16.25 o 
   1   2   0     4443.94     4253.35     80.65 o 
   2   2   0     4285.94     4297.87     74.90 o 
   3   2   0      457.86      450.09     12.37 o 
   4   2   0      902.87      951.02     24.74 o 
   5   2   0      137.00      122.94      7.92 o 
   6   2   0      577.93      561.13     19.00 o 
   7   2   0       79.94       75.63      8.96 o 
   8   2   0       21.53       13.51      9.06 o 
   9   2   0        2.50       -0.72     15.17 o 
  10   2   0        0.58       -6.16     16.93 o 
  11   2   0       17.37       33.75     22.78 o 
  -9   3   0       57.44       88.41     17.03 o 
  -8   3   0       40.41       48.04     15.06 o 
  -7   3   0       36.08       35.56     12.22 o 
  -6   3   0        4.53        3.42      7.76 o 
  -5   3   0       18.96       10.77      7.20 o 
  -4   3   0      232.41      224.19     10.87 o 
  -3   3   0       41.43       40.89      5.07 o 
  -2   3   0      722.75      705.35     23.92 o 
  -1   3   0      328.62      319.80     10.87 o 
   0   3   0        5.03        4.87      1.97 o 
   1   3   0       45.45       41.05      3.31 o 
   2   3   0       42.50       45.45      4.04 o 
   3   3   0       24.00       22.62      3.52 o 
   4   3   0      212.53      211.82      8.90 o 
   5   3   0      149.64      142.77      8.59 o 
   6   3   0      137.58      122.42      9.27 o 
   7   3   0      137.07      136.87     11.39 o 
   8   3   0       11.64       10.77      9.84 o 
   9   3   0       24.40       36.86     15.27 o 
  10   3   0       36.96       60.10     18.84 o 
  11   3   0        1.76        4.61     22.21 o 
  -9   4   0        2.99        6.11     17.08 o 
  -8   4   0       66.99       70.92     15.37 o 
  -7   4   0      197.24      231.28     19.41 o 
  -6   4   0        0.28       -2.85      9.27 o 
  -5   4   0       20.99       30.13      6.99 o 
  -4   4   0       68.67       61.65      7.35 o 
  -3   4   0        0.03        0.57      4.76 o 
  -2   4   0      423.89      423.49     15.06 o 
  -1   4   0     1000.20     1039.49     26.92 o 
   0   4   0       57.10       56.22      3.83 o 
   1   4   0     1309.22     1298.98     34.06 o 
   2   4   0      176.06      170.82      7.82 o 
   3   4   0      179.25      177.60      8.90 o 
   4   4   0        0.56       -1.19      4.14 o 
   5   4   0        9.06        6.16      5.44 o 
   6   4   0       38.12       42.40      7.25 o 
   7   4   0      159.71      160.57     12.22 o 
   8   4   0       62.90       62.38     12.01 o 
   9   4   0       66.28       73.25     15.68 o 
  10   4   0        8.99       13.46     15.74 o 
  11   4   0       22.76       46.85     20.91 o 
  -8   5   0        0.61       -0.16     15.43 o 
  -7   5   0       10.93       11.54     12.68 o 
  -6   5   0       24.59       24.85     11.85 o 
  -5   5   0      380.49      398.80     20.86 o 
  -4   5   0       40.38       40.58      6.32 o 
  -3   5   0        9.51        7.51      4.24 o 
  -2   5   0        0.12        0.00      3.68 o 
  -1   5   0        2.66        1.24      6.83 o 
   0   5   0      117.74      107.15      5.90 o 
   1   5   0     1697.50     1790.08     43.22 o 
   2   5   0      161.87      159.44      8.70 o 
   3   5   0        3.25        5.33      4.30 o 
   4   5   0       12.75       15.53      4.76 o 
   5   5   0        3.21        1.50      5.44 o 
   6   5   0       62.87       61.81      8.59 o 
   7   5   0       91.47       95.20     11.13 o 
   8   5   0        8.32       11.60     10.51 o 
   9   5   0        6.87       -4.50     14.55 o 
  10   5   0        0.42       -8.39     17.50 o 
  11   5   0        7.53       -4.09     20.96 o 
  -7   6   0        8.99       17.96     13.92 o 
  -6   6   0       25.68       29.25      9.06 o 
  -5   6   0       13.67       19.36      7.61 o 
  -4   6   0       14.41        9.63      5.44 o 
  -3   6   0        2.20        4.24      5.75 o 
  -2   6   0       63.74       52.18      6.16 o 
  -1   6   0       41.18       52.44      8.39 o 
   0   6   0      359.28      365.30     14.18 o 
   1   6   0      115.28      114.97      6.63 o 
   2   6   0      115.27      111.40      7.71 o 
   3   6   0      126.85      133.29      9.16 o 
   4   6   0        1.77        4.09      3.62 o 
   5   6   0      107.83       93.38      7.35 o 
   6   6   0      106.01      104.25      9.94 o 
   7   6   0      232.88      214.00     19.36 o 
   8   6   0        0.06       -4.24     10.72 o 
   9   6   0       32.02       49.18     18.43 o 
  10   6   0        0.85        6.00     25.47 o 
  -7   7   0       32.81       50.06     15.94 o 
  -6   7   0        1.20        1.45     12.16 o 
  -5   7   0        0.05       -0.88     10.35 o 
  -4   7   0       15.31       12.84      6.78 o 
  -3   7   0      348.88      364.94     18.07 o 
  -2   7   0      220.04      222.74     18.22 o 
  -1   7   0       21.83       25.57      9.06 o 
   0   7   0      338.44      342.48     19.26 o 
   1   7   0       36.21       35.67      5.02 o 
   2   7   0       83.48       79.92      7.40 o 
   3   7   0       35.60       42.81      6.78 o 
   4   7   0       41.90       43.48      4.92 o 
   5   7   0       63.85       60.31      6.00 o 
   6   7   0        5.76       11.49      6.21 o 
   7   7   0      444.75      505.33     27.90 o 
   8   7   0        7.82        7.66     10.56 o 
   9   7   0        0.00       -0.52     14.55 o 
  10   7   0        0.00        5.75     20.55 o 
  -6   8   0       23.13       29.76     14.34 o 
  -5   8   0        4.21       -3.00     11.54 o 
  -4   8   0       13.02       13.87     11.08 o 
  -3   8   0        0.22        5.95     20.76 o 
  -2   8   0       11.23       12.68     14.91 o 
  -1   8   0       20.35       27.12     13.92 o 
   0   8   0        1.64        1.14      9.27 o 
   1   8   0        1.80        0.10      5.18 o 
   2   8   0       80.51       82.05      7.66 o 
   3   8   0        3.55        6.83      5.75 o 
   4   8   0       32.14       50.21     13.10 o 
   5   8   0       28.64       32.46     14.18 o 
   6   8   0        0.08        2.59     25.88 o 
   7   8   0       18.86        7.71     26.35 o 
   8   8   0        6.70        6.47     27.23 o 
   9   8   0        5.40       11.65     21.07 o 
  -4   9   0       12.22       15.17     12.27 o 
  -3   9   0       20.89       37.01     12.73 o 
  -2   9   0        1.41       -0.16     13.98 o 
  -1   9   0        6.27       -1.66     14.03 o 
   0   9   0       42.92       53.32     13.10 o 
   1   9   0       42.86       39.34      6.11 o 
   2   9   0       15.60       15.79      6.63 o 
   3   9   0       70.16       67.55      8.85 o 
   4   9   0       56.39       57.87     13.98 o 
   5   9   0        9.53        0.98     23.60 o 
   6   9   0        0.01       -4.50     28.11 o 
   7   9   0        0.41      -10.77     29.82 o 
   8   9   0       20.56       36.18     36.75 o 
   9   9   0        3.85        4.30     38.93 o 
  -3  10   0        2.43       -4.81     13.36 o 
  -2  10   0        2.48       19.15     20.40 o 
  -1  10   0       18.55        9.89     17.91 o 
   0  10   0        3.58       13.98     17.65 o 
   1  10   0        0.53       -6.94     16.82 o 
   2  10   0        6.63        5.18      7.51 o 
   3  10   0        0.57       -3.52     10.56 o 
   4  10   0       20.56       25.42     16.25 o 
   5  10   0        3.93       12.01     15.94 o 
   6  10   0        7.36       -8.85     35.67 o 
   7  10   0        7.43       18.53     36.60 o 
   0  11   0       26.36       41.10     32.51 o 
   1  11   0        2.62        6.57     30.39 o 
   2  11   0        4.06       18.79     39.70 o 
   3  11   0        6.31       15.68     30.75 o 
   4  11   0        9.13        9.06     38.05 o 
   5  11   0       20.07       30.28     36.75 o 
  -4 -11   1        0.41       -1.92     38.56 o 
  -3 -11   1        5.63       29.56     39.50 o 
  -2 -11   1        0.13        9.78     33.44 o 
  -7 -10   1        1.11       -5.95     36.91 o 
  -6 -10   1        1.06       -0.57     22.78 o 
  -5 -10   1        7.46        9.68     18.17 o 
  -4 -10   1        1.61       -5.75     14.39 o 
  -3 -10   1        2.55        0.16     13.15 o 
  -2 -10   1        7.22       -1.09      8.85 o 
  -1 -10   1        2.91       -6.16     19.41 o 
   0 -10   1        6.21        7.61     17.96 o 
   1 -10   1        5.54       10.51     21.33 o 
   2 -10   1        9.17       13.04     21.02 o 
  -8  -9   1        4.88       -4.35     32.87 o 
  -7  -9   1        5.56       -3.78     31.37 o 
  -6  -9   1        4.32        0.67     30.18 o 
  -5  -9   1        9.03       13.46     15.27 o 
  -4  -9   1       10.81       12.01      9.58 o 
  -3  -9   1       17.22       20.08      9.84 o 
  -2  -9   1        5.26        3.31      7.66 o 
  -1  -9   1        0.00        1.29      8.08 o 
   0  -9   1        7.73       10.92     13.82 o 
   1  -9   1       25.41       20.91     14.18 o 
   2  -9   1        3.63        5.69     22.05 o 
   3  -9   1        0.67       -1.71     21.17 o 
   4  -9   1        5.02        0.67     12.53 o 
  -9  -8   1        0.02       10.35     34.68 o 
  -8  -8   1        0.07       -8.18     31.84 o 
  -7  -8   1       58.84       82.72     14.49 o 
  -6  -8   1        2.30        5.38      7.40 o 
  -5  -8   1       16.90       16.88      7.09 o 
  -4  -8   1        4.44        5.18      8.80 o 
  -3  -8   1      105.80      100.58      9.84 o 
  -2  -8   1        9.32        8.23      6.63 o 
  -1  -8   1       64.46       60.51      7.35 o 
   0  -8   1       15.69       21.84      6.11 o 
   1  -8   1       12.31       17.19     12.11 o 
   2  -8   1      144.69      149.39     21.22 o 
   3  -8   1       12.71       16.36     19.52 o 
   4  -8   1        7.32        3.62     10.97 o 
   5  -8   1        0.00        3.26     11.85 o 
 -10  -7   1        1.08        5.33     21.74 o 
  -9  -7   1       10.43       11.34     19.98 o 
  -8  -7   1        4.36        9.52     32.09 o 
  -7  -7   1       32.96       19.72     14.60 o 
  -6  -7   1       42.27       42.86      9.32 o 
  -5  -7   1        0.09        0.00      6.26 o 
  -4  -7   1       25.84       16.88      7.66 o 
  -3  -7   1        0.00        0.21      5.59 o 
  -2  -7   1        8.37       12.22      5.33 o 
  -1  -7   1       33.12       36.13      5.80 o 
   0  -7   1       12.46        9.58      5.75 o 
   1  -7   1        5.17       12.79      9.21 o 
   2  -7   1        0.01        1.35      9.89 o 
   3  -7   1      232.90      210.99     15.79 o 
   4  -7   1       41.43       53.37      8.80 o 
   5  -7   1       31.54       42.60     10.92 o 
   6  -7   1        2.25        4.35     13.87 o 
 -10  -6   1        3.03       23.45     19.88 o 
  -9  -6   1        7.47       15.68     18.84 o 
  -8  -6   1        2.80       -1.19     13.98 o 
  -7  -6   1        0.25       -0.10     11.13 o 
  -6  -6   1      212.60      161.40     16.72 o 
  -5  -6   1       45.94       35.15      8.08 o 
  -4  -6   1       98.41       95.82      8.44 o 
  -3  -6   1       22.53       22.67      5.49 o 
  -2  -6   1       81.25       72.42      6.21 o 
  -1  -6   1        0.00       -1.55      4.66 o 
   0  -6   1      266.73      250.44     11.60 o 
   1  -6   1      101.43       97.32     11.23 o 
   2  -6   1       24.04       25.42      6.37 o 
   3  -6   1       57.27       47.57      7.51 o 
   4  -6   1       74.51       69.78      8.49 o 
   5  -6   1        0.98       -1.86      7.87 o 
   6  -6   1        1.70       -4.71     12.63 o 
   7  -6   1        3.15        4.71     14.86 o 
 -10  -5   1       15.79       15.43     20.65 o 
  -9  -5   1        2.77        7.40     12.32 o 
  -8  -5   1       30.21       27.80     13.51 o 
  -7  -5   1        6.71       -0.52      9.06 o 
  -6  -5   1       46.08       41.98      7.92 o 
  -5  -5   1       19.40       17.44      6.26 o 
  -4  -5   1       40.68       36.80      7.87 o 
  -3  -5   1      176.76      188.48     10.56 o 
  -2  -5   1       26.49       30.49      4.30 o 
  -1  -5   1      128.24      127.91      7.20 o 
   0  -5   1     1160.70     1202.81     34.63 o 
   1  -5   1      136.81      131.33      7.97 o 
   2  -5   1        0.04        1.86      4.92 o 
   3  -5   1       27.71       24.33      6.57 o 
   4  -5   1      243.91      233.36     11.85 o 
   5  -5   1       19.47       15.79      7.71 o 
   6  -5   1       12.69        8.02      9.32 o 
   7  -5   1        0.25        0.93     10.61 o 
   8  -5   1        3.05        9.27     14.75 o 
 -11  -4   1        0.16       -0.10     21.07 o 
 -10  -4   1       28.26       28.83     18.79 o 
  -9  -4   1        6.71       12.84     14.24 o 
  -8  -4   1        3.14        1.66     13.04 o 
  -7  -4   1       13.91       17.34      7.66 o 
  -6  -4   1      119.92      116.63      9.27 o 
  -5  -4   1      339.51      325.81     13.87 o 
  -4  -4   1       15.63       20.34      5.49 o 
  -3  -4   1       47.96       42.71      6.21 o 
  -2  -4   1       11.32        9.06      3.36 o 
  -1  -4   1      466.51      457.24     13.72 o 
   0  -4   1     1147.93     1215.49     32.04 o 
   1  -4   1      261.31      262.76     10.72 o 
   2  -4   1        4.52        0.93      4.66 o 
   3  -4   1       74.15       59.63      7.76 o 
   4  -4   1       70.35       59.32      6.26 o 
   5  -4   1        0.00        2.07      7.71 o 
   6  -4   1       18.27       11.70     10.77 o 
   7  -4   1       64.41       62.32     14.49 o 
   8  -4   1        2.18        0.05     13.04 o 
   9  -4   1        1.55        2.23     15.63 o 
 -11  -3   1        0.42        2.95     19.98 o 
 -10  -3   1       32.55       58.44     19.72 o 
  -9  -3   1        0.64       11.44     14.44 o 
  -8  -3   1       44.91       47.93     11.96 o 
  -7  -3   1       34.03       31.68      8.28 o 
  -6  -3   1      137.06      127.55     10.04 o 
  -5  -3   1       19.97       13.92      5.23 o 
  -4  -3   1        0.68       -0.16      4.30 o 
  -3  -3   1       13.29        7.25      3.99 o 
  -2  -3   1      376.71      334.09     12.32 o 
  -1  -3   1      640.08      676.67     20.45 o 
   0  -3   1      405.08      403.66     10.97 o 
   1  -3   1     1746.13     1783.24     37.43 o 
   2  -3   1      471.44      462.10     15.12 o 
   3  -3   1       10.49       13.51      4.61 o 
   4  -3   1      219.12      202.04      9.89 o 
   5  -3   1      191.98      183.09     11.65 o 
   6  -3   1      137.21      130.76     11.23 o 
   7  -3   1       68.88       62.84     11.70 o 
   8  -3   1       74.84       81.43     15.43 o 
   9  -3   1       22.57       31.68     15.53 o 
 -11  -2   1        3.91        7.30     21.53 o 
 -10  -2   1        0.45       -2.80     17.60 o 
  -9  -2   1       10.43       16.20     16.77 o 
  -8  -2   1       84.51       77.96      9.99 o 
  -7  -2   1       75.85       76.46      9.63 o 
  -6  -2   1       18.30       14.96      6.47 o 
  -5  -2   1     1491.70     1584.98     41.26 o 
  -4  -2   1        0.38       -1.81      4.19 o 
  -3  -2   1      579.68      580.65     18.38 o 
  -2  -2   1        1.08        1.29      2.59 o 
  -1  -2   1     1678.19     1600.93     42.34 o 
   0  -2   1      180.07      183.97      5.64 o 
   1  -2   1      338.17      343.15     10.35 o 
   2  -2   1      132.93      140.23      7.87 o 
   3  -2   1     1071.96     1126.50     28.16 o 
   4  -2   1      200.65      203.23      9.94 o 
   5  -2   1      176.20      186.61     11.08 o 
   6  -2   1       44.64       42.86      8.18 o 
   7  -2   1      207.26      209.60     15.32 o 
   8  -2   1      146.17      144.16     17.08 o 
   9  -2   1        0.74        5.90     15.22 o 
  10  -2   1        3.13        7.87     14.13 o 
 -11  -1   1        6.02       22.98     20.55 o 
 -10  -1   1        5.31       22.78     18.01 o 
  -9  -1   1       82.08       99.39     16.62 o 
  -8  -1   1       60.90       57.72      9.21 o 
  -7  -1   1        0.82        7.35      8.39 o 
  -6  -1   1      201.44      185.84     10.25 o 
  -5  -1   1        0.91        4.92      5.33 o 
  -4  -1   1     1355.84     1459.82     37.43 o 
  -3  -1   1      239.48      235.43      8.39 o 
  -2  -1   1      841.99      815.24     20.60 o 
  -1  -1   1     1071.98     1070.18     24.59 o 
   0  -1   1       43.20       46.28      2.17 o 
   1  -1   1     6420.16     6403.14    111.09 o 
   2  -1   1        0.79        4.50      2.80 o 
   3  -1   1     1193.11     1162.69     26.45 o 
   4  -1   1        8.48        9.73      3.73 o 
   5  -1   1        0.66        0.72      4.71 o 
   6  -1   1       23.60       22.36      5.69 o 
   7  -1   1       13.66       12.53      7.51 o 
   8  -1   1      170.29      169.27     15.74 o 
   9  -1   1      176.28      221.97     20.08 o 
  10  -1   1       11.10       16.67     14.44 o 
 -11   0   1        0.34       -9.37     21.12 o 
 -10   0   1       16.33       18.22     18.17 o 
  -9   0   1       73.69       96.64     18.01 o 
  -8   0   1       52.75       52.33      9.27 o 
  -7   0   1        0.02        1.04      6.42 o 
  -6   0   1       40.86       32.35      5.90 o 
  -5   0   1      859.49      880.83     22.16 o 
  -4   0   1        0.34        0.93      3.26 o 
  -3   0   1      186.42      190.86      6.94 o 
  -2   0   1     1735.37     1723.87     34.94 o 
  -1   0   1     1662.01     1589.90     32.56 o 
   1   0   1     2376.09     2362.49     46.02 o 
   2   0   1      267.54      276.01      7.56 o 
   3   0   1        2.17        0.41      2.33 o 
   4   0   1       89.16       91.93      5.69 o 
   5   0   1       14.38       16.93      4.92 o 
   6   0   1        0.27        2.02      5.18 o 
   7   0   1        2.93       -4.66      6.99 o 
   8   0   1       58.55       59.37      8.44 o 
   9   0   1       62.10       80.75     14.65 o 
  10   0   1       40.35       32.04     12.94 o 
  11   0   1       24.44       37.43     17.96 o 
 -10   1   1        5.03        6.73     16.20 o 
  -9   1   1       30.39       33.13     14.29 o 
  -8   1   1      387.09      430.94     21.48 o 
  -7   1   1       43.56       46.23      7.51 o 
  -6   1   1        2.26        4.19      5.18 o 
  -5   1   1       30.35       29.25      4.81 o 
  -4   1   1      218.33      225.33      8.90 o 
  -3   1   1       47.71       44.21      3.57 o 
  -2   1   1      215.46      209.75      5.54 o 
  -1   1   1     5053.45     4990.12     66.47 o 
   2   1   1      286.85      283.98      7.82 o 
   3   1   1       79.02       88.72      4.71 o 
   4   1   1      368.29      381.45     12.73 o 
   5   1   1        3.46        2.74      4.71 o 
   6   1   1       79.29       81.74      6.99 o 
   7   1   1      218.35      214.88     11.44 o 
   8   1   1       55.47       53.63      8.70 o 
   9   1   1       26.48       41.88     12.53 o 
  10   1   1      124.06      173.41     20.03 o 
  11   1   1        2.07        2.38     16.56 o 
 -10   2   1        4.38       14.08     16.05 o 
  -9   2   1       52.31       88.05     16.56 o 
  -8   2   1        7.05       10.87     10.97 o 
  -7   2   1      107.85       99.85     10.30 o 
  -6   2   1       16.47       12.79      6.42 o 
  -5   2   1       30.77       32.97      5.85 o 
  -4   2   1       26.22       32.09      4.56 o 
  -3   2   1      972.40      972.30     20.45 o 
  -2   2   1      229.63      225.33      6.57 o 
  -1   2   1     2548.39     2493.40     46.28 o 
   0   2   1      331.97      325.44      8.33 o 
   1   2   1     1037.83      958.27     22.05 o 
   2   2   1     2582.87     2724.02     66.41 o 
   3   2   1       43.42       32.25      3.11 o 
   4   2   1      126.42      130.76      6.57 o 
   5   2   1       14.94       13.20      4.61 o 
   6   2   1      108.27       87.90      7.51 o 
   7   2   1      152.58      161.71     10.66 o 
   8   2   1        0.00       -6.06      8.44 o 
   9   2   1       20.08       22.88     11.39 o 
  10   2   1        4.98        9.42     12.27 o 
  11   2   1        5.77       12.16     14.60 o 
  -9   3   1        5.17        3.52     13.82 o 
  -8   3   1       53.25       55.54     13.56 o 
  -7   3   1       20.61        9.68     10.97 o 
  -6   3   1      602.54      645.61     24.48 o 
  -5   3   1        1.05        1.40      6.73 o 
  -4   3   1        3.49       -1.50      5.28 o 
  -3   3   1       28.12       22.83      4.19 o 
  -2   3   1      261.95      272.54      9.52 o 
  -1   3   1       37.20       39.19      4.35 o 
   0   3   1      270.04      272.08      9.52 o 
   1   3   1     1439.67     1313.38     25.73 o 
   2   3   1     3296.55     3379.72     82.41 o 
   3   3   1      717.38      728.64     18.27 o 
   4   3   1        0.01        0.93      3.31 o 
   5   3   1       96.51       84.79      6.06 o 
   6   3   1      252.21      250.02     11.18 o 
   7   3   1      341.58      345.22     14.34 o 
   8   3   1       54.64       69.62      9.68 o 
   9   3   1       20.27       20.19     11.80 o 
  10   3   1        1.12       -4.71     17.34 o 
  11   3   1        4.12       -2.59     16.72 o 
  -9   4   1        8.42       11.96     14.55 o 
  -8   4   1       21.22       29.97     14.44 o 
  -7   4   1       36.14       39.65     12.16 o 
  -6   4   1      488.64      504.14     24.64 o 
  -5   4   1       74.56       64.29      7.97 o 
  -4   4   1       76.27       68.59      6.57 o 
  -3   4   1      495.68      506.57     17.60 o 
  -2   4   1      398.61      376.38     15.84 o 
  -1   4   1      248.26      233.04     11.28 o 
   0   4   1      114.94      108.50      6.83 o 
   1   4   1        6.68        7.71      2.48 o 
   2   4   1      678.44      710.63     23.24 o 
   3   4   1      988.92      920.84     23.35 o 
   4   4   1      179.67      172.48      8.70 o 
   5   4   1        0.07       -1.14      5.02 o 
   6   4   1       73.48       71.18      8.02 o 
   7   4   1       74.11       65.79      9.06 o 
   8   4   1       14.74        9.78     10.56 o 
   9   4   1        8.48       15.74     14.39 o 
  10   4   1       20.93       37.94     19.46 o 
  11   4   1        1.87        5.59     22.10 o 
  -8   5   1       30.98       51.56     15.27 o 
  -7   5   1       52.13       60.98     14.80 o 
  -6   5   1       47.09       56.89     12.16 o 
  -5   5   1      672.78      691.21     26.87 o 
  -4   5   1       79.21       76.09      8.28 o 
  -3   5   1      116.62      103.84      6.26 o 
  -2   5   1       42.91       42.45      3.78 o 
  -1   5   1      563.36      543.69     22.05 o 
   0   5   1      325.76      328.45     14.70 o 
   1   5   1      332.18      330.36     10.51 o 
   2   5   1      448.37      434.88     13.51 o 
   3   5   1      568.32      548.81     21.90 o 
   4   5   1       45.71       36.13      4.35 o 
   5   5   1        0.97        2.02      4.50 o 
   6   5   1        0.30       -1.50      6.94 o 
   7   5   1       17.09       10.04      8.49 o 
   8   5   1      212.91      232.99     16.36 o 
   9   5   1       39.59       44.10     15.12 o 
  10   5   1       14.02       24.43     20.71 o 
  11   5   1        2.31        2.80     23.29 o 
  -8   6   1       25.26       43.17     15.06 o 
  -7   6   1        5.89       13.36     14.55 o 
  -6   6   1       13.40        5.38      9.94 o 
  -5   6   1        9.04        6.52      6.88 o 
  -4   6   1      249.32      227.45     11.75 o 
  -3   6   1        1.88        2.74      3.83 o 
  -2   6   1      126.40      116.16     11.75 o 
  -1   6   1        7.91        8.59      7.04 o 
   0   6   1       41.98       32.77      6.42 o 
   1   6   1      326.26      308.98     10.46 o 
   2   6   1        0.32        3.05      3.73 o 
   3   6   1        9.86        3.93      6.37 o 
   4   6   1        0.02        0.88      7.09 o 
   5   6   1        3.01        3.16      4.56 o 
   6   6   1        0.15        1.66      6.21 o 
   7   6   1      199.82      182.63     12.32 o 
   8   6   1      128.78      115.85     17.08 o 
   9   6   1        6.22        9.42     12.89 o 
  10   6   1        0.10      -16.00     25.47 o 
  11   6   1        1.55       19.36     29.20 o 
  -7   7   1        3.41        1.55     14.29 o 
  -6   7   1       14.82       22.67     11.70 o 
  -5   7   1       13.62       22.57     11.80 o 
  -4   7   1        4.89        1.81      5.23 o 
  -3   7   1       10.67        7.66      8.49 o 
  -2   7   1      513.12      521.94     27.12 o 
  -1   7   1      106.43       95.25     10.61 o 
   0   7   1       14.11       11.18      7.04 o 
   1   7   1       15.86       15.32      3.62 o 
   2   7   1        1.11       -0.78      4.87 o 
   3   7   1        0.07       -1.66      6.99 o 
   4   7   1        0.06       -1.19      8.59 o 
   5   7   1       20.77       22.05     11.39 o 
   6   7   1       50.70       52.49      9.94 o 
   7   7   1        5.89        6.99      8.08 o 
   8   7   1       91.20      113.99     15.01 o 
   9   7   1        7.47       11.75     19.88 o 
  10   7   1       10.41       22.57     22.88 o 
  -6   8   1        0.04        4.45     12.22 o 
  -5   8   1        4.34       -0.93     10.97 o 
  -4   8   1       16.14       22.83     10.04 o 
  -3   8   1       50.01       47.21     11.13 o 
  -2   8   1       10.69       13.46     13.20 o 
  -1   8   1       93.54       90.59     14.39 o 
   0   8   1       17.04       12.32      9.27 o 
   1   8   1       78.00       87.64      5.90 o 
   2   8   1        1.47        3.36      4.76 o 
   3   8   1       31.06       31.89     10.56 o 
   4   8   1       48.30       35.10     13.46 o 
   5   8   1       36.68       27.38     13.04 o 
   6   8   1      134.13      160.32     33.39 o 
   7   8   1       37.84       63.62     31.68 o 
   8   8   1       16.45       30.33     17.65 o 
   9   8   1       11.02       22.62     19.72 o 
  10   8   1        6.10       -1.24     16.20 o 
  -5   9   1        5.93       16.15     13.04 o 
  -4   9   1       13.39       31.94     11.75 o 
  -3   9   1       19.83       29.35     11.70 o 
  -2   9   1        4.30        8.54     15.37 o 
  -1   9   1       17.37       16.93     13.36 o 
   0   9   1       12.01       11.23     10.92 o 
   1   9   1       61.91       63.88      8.90 o 
   2   9   1       56.70       53.11      6.99 o 
   3   9   1        1.34        3.62      8.28 o 
   4   9   1      100.22      103.58     16.67 o 
   5   9   1       60.57       59.58     29.45 o 
   6   9   1       22.58       21.17     31.99 o 
   7   9   1        3.15       18.27     33.75 o 
   8   9   1        0.06        8.39     38.10 o 
   9   9   1        9.70       25.26     35.04 o 
  -3  10   1       25.92       45.04     14.65 o 
  -2  10   1        0.09      -13.87     19.88 o 
  -1  10   1       46.90       61.76     19.72 o 
   0  10   1        4.17        2.95     14.55 o 
   1  10   1       24.11       19.26      9.99 o 
   2  10   1        0.36        0.31      6.16 o 
   3  10   1      101.96       99.08     15.84 o 
   4  10   1        0.46        0.21     10.77 o 
   5  10   1        4.37       18.27     26.71 o 
   6  10   1        2.33       19.05     35.82 o 
   7  10   1        1.07        3.36     35.61 o 
   8  10   1        2.77        7.35     33.44 o 
  -1  11   1        0.22      -15.22     33.03 o 
   0  11   1       19.67        9.06     39.03 o 
   1  11   1        0.12        0.57     35.41 o 
   2  11   1        0.22        1.24     31.01 o 
   3  11   1        0.80       31.01     35.51 o 
   4  11   1       19.57       10.40     32.87 o 
   5  11   1        3.91        7.30     16.00 o 
   6  11   1        0.01        2.48     39.39 o 
  -6 -10   2        4.81        4.09     20.34 o 
  -5 -10   2       13.05        8.33     19.05 o 
  -4 -10   2       79.51      130.50     23.04 o 
  -3 -10   2       24.67       29.71     17.13 o 
  -2 -10   2        0.24       24.69     33.23 o 
  -1 -10   2        8.38       22.78     17.03 o 
   0 -10   2       21.05       37.94     19.88 o 
   1 -10   2        1.30        2.85     21.43 o 
  -7  -9   2        0.05        3.31     32.15 o 
  -6  -9   2        0.32        4.14     22.67 o 
  -5  -9   2       15.82       32.25     17.03 o 
  -4  -9   2       66.66       73.56     12.63 o 
  -3  -9   2        0.16       -1.86      9.37 o 
  -2  -9   2       96.45       87.48     14.80 o 
  -1  -9   2       36.64       41.41     11.34 o 
   0  -9   2        0.02       -3.52     14.70 o 
   1  -9   2        0.39       11.54     20.86 o 
   2  -9   2       11.80       13.82     20.81 o 
   3  -9   2        3.40        5.33     25.26 o 
  -8  -8   2        2.61        5.44     24.74 o 
  -7  -8   2        0.95        1.71     28.42 o 
  -6  -8   2       24.67       22.83     12.63 o 
  -5  -8   2       38.79       46.95     11.70 o 
  -4  -8   2        0.97        3.21     10.35 o 
  -3  -8   2       28.64       26.04      9.58 o 
  -2  -8   2        8.83       11.70      8.39 o 
  -1  -8   2        3.15        8.28      7.61 o 
   0  -8   2        8.78        2.12      7.45 o 
   1  -8   2       30.16       40.64     15.27 o 
   2  -8   2        0.57        8.23     20.96 o 
   3  -8   2        0.03        6.63     20.14 o 
   4  -8   2        8.28        7.92     13.92 o 
   5  -8   2        0.07        6.73     12.79 o 
  -9  -7   2       12.56        9.01     33.23 o 
  -8  -7   2        3.69      -12.84     30.75 o 
  -7  -7   2        8.17        9.42     15.37 o 
  -6  -7   2      188.62      200.64     17.55 o 
  -5  -7   2      245.08      287.04     22.78 o 
  -4  -7   2       27.21       23.50      8.18 o 
  -3  -7   2       32.16       38.93      7.71 o 
  -2  -7   2        7.56        7.09      6.37 o 
  -1  -7   2       77.85       68.33      9.06 o 
   0  -7   2       40.72       38.56      7.09 o 
   1  -7   2        0.90        1.92      9.78 o 
   2  -7   2       49.27       54.25     12.06 o 
   3  -7   2        0.40       -2.80     11.08 o 
   4  -7   2       71.29       88.98     14.18 o 
   5  -7   2       46.53       55.96     13.30 o 
   6  -7   2        0.06        4.71     14.65 o 
 -10  -6   2       37.81       66.05     22.47 o 
  -9  -6   2        0.00       -5.23     18.79 o 
  -8  -6   2        0.42       -5.38     14.13 o 
  -7  -6   2        0.00       -6.94     15.48 o 
  -6  -6   2        7.25        6.26     13.41 o 
  -5  -6   2     1160.88     1257.21     49.12 o 
  -4  -6   2       63.84       47.99      7.97 o 
  -3  -6   2      271.54      250.85     12.11 o 
  -2  -6   2       34.07       32.72      5.64 o 
  -1  -6   2       20.93       21.74      6.37 o 
   0  -6   2        6.60        6.26      5.38 o 
   1  -6   2       62.08       60.05      9.73 o 
   2  -6   2       22.49       17.08      7.40 o 
   3  -6   2       47.21       53.99      9.94 o 
   4  -6   2       13.75       12.01      7.61 o 
   5  -6   2        0.24        0.05      8.80 o 
   6  -6   2       15.37       18.12     12.84 o 
   7  -6   2        2.21       -3.11     14.65 o 
 -10  -5   2        4.67        8.90     15.68 o 
  -9  -5   2        6.22        7.71     14.86 o 
  -8  -5   2        3.67       -6.26     12.01 o 
  -7  -5   2        1.10       -7.14     10.04 o 
  -6  -5   2       38.62       43.48      7.87 o 
  -5  -5   2       68.99       72.52     10.87 o 
  -4  -5   2      262.45      259.19     15.53 o 
  -3  -5   2        0.06       -1.50      5.75 o 
  -2  -5   2        3.67        1.76      4.09 o 
  -1  -5   2        0.04       -0.57      5.02 o 
   0  -5   2       82.14       77.85      6.26 o 
   1  -5   2      383.42      381.04     14.18 o 
   2  -5   2      126.76      119.63      8.80 o 
   3  -5   2       10.81        9.89      6.21 o 
   4  -5   2       52.05       60.62      7.61 o 
   5  -5   2      123.86      118.96     11.75 o 
   6  -5   2        0.09        0.10      9.52 o 
   7  -5   2       95.62      124.60     17.86 o 
   8  -5   2       33.31       50.88     16.82 o 
 -10  -4   2        7.59       18.48     20.24 o 
  -9  -4   2       76.31      101.10     17.60 o 
  -8  -4   2       28.77       34.58     13.36 o 
  -7  -4   2       54.41       42.50     10.04 o 
  -6  -4   2      235.39      228.39     12.94 o 
  -5  -4   2        0.54       -0.62      5.54 o 
  -4  -4   2      108.49       98.92      9.21 o 
  -3  -4   2        0.02       -0.26      5.49 o 
  -2  -4   2      262.83      251.63      9.58 o 
  -1  -4   2     1174.02     1220.92     36.75 o 
   0  -4   2       14.44       13.30      3.36 o 
   1  -4   2      408.52      445.80     14.39 o 
   2  -4   2      873.27      871.10     27.28 o 
   3  -4   2       52.81       49.18      6.73 o 
   4  -4   2        4.01        3.99      5.85 o 
   5  -4   2       22.99       13.67      6.32 o 
   6  -4   2        0.03       -5.69      9.21 o 
   7  -4   2        0.39       -3.26     10.56 o 
   8  -4   2       12.41       14.44     11.85 o 
   9  -4   2        0.42        4.30     15.37 o 
 -11  -3   2        3.43        7.45     21.17 o 
 -10  -3   2        0.00        7.61     18.58 o 
  -9  -3   2       28.39       42.34     19.00 o 
  -8  -3   2       12.14       14.96     10.46 o 
  -7  -3   2       27.53       36.29      8.80 o 
  -6  -3   2       58.56       47.99      6.94 o 
  -5  -3   2       49.49       45.19      6.78 o 
  -4  -3   2        5.17        5.80      4.66 o 
  -3  -3   2      302.52      301.27     14.03 o 
  -2  -3   2      102.92      101.61      6.21 o 
  -1  -3   2      188.43      192.15      8.80 o 
   0  -3   2      696.54      673.56     17.24 o 
   1  -3   2      731.85      718.34     18.95 o 
   2  -3   2       93.40       89.14      6.57 o 
   3  -3   2      221.33      217.15     11.70 o 
   4  -3   2      402.32      390.77     15.32 o 
   5  -3   2       61.26       64.60      7.97 o 
   6  -3   2        2.04        1.35      8.49 o 
   7  -3   2      278.36      334.66     24.02 o 
   8  -3   2        1.88        0.31     13.36 o 
   9  -3   2        0.01       -4.66     15.74 o 
 -11  -2   2        0.05        3.99     20.86 o 
 -10  -2   2        0.96       -7.25     17.65 o 
  -9  -2   2        1.95        0.36     18.07 o 
  -8  -2   2        0.27       -8.08     11.13 o 
  -7  -2   2        0.01       -0.05      7.66 o 
  -6  -2   2       13.27        8.85      6.21 o 
  -5  -2   2      386.99      385.80     15.94 o 
  -4  -2   2     1977.94     2218.79     55.60 o 
  -3  -2   2      103.43      104.00      6.78 o 
  -2  -2   2       39.60       34.48      3.83 o 
  -1  -2   2       16.56       15.84      2.69 o 
   0  -2   2      270.39      268.66      8.02 o 
   1  -2   2      225.22      227.25      7.92 o 
   2  -2   2       46.84       50.68      5.02 o 
   3  -2   2      650.09      674.81     18.38 o 
   4  -2   2        1.65       -3.05      5.18 o 
   5  -2   2       80.18       79.72      8.96 o 
   6  -2   2      163.57      167.10     11.23 o 
   7  -2   2        2.53        7.40     10.92 o 
   8  -2   2        0.00        2.74     12.16 o 
   9  -2   2       18.32       20.24     13.20 o 
  10  -2   2        0.43        2.85     12.99 o 
 -11  -1   2        0.25       13.41     16.72 o 
 -10  -1   2        5.34        7.25     18.95 o 
  -9  -1   2       12.48       26.97     13.72 o 
  -8  -1   2       68.76       72.32     11.80 o 
  -7  -1   2        4.33        6.26      8.64 o 
  -6  -1   2       31.85       27.28      7.04 o 
  -5  -1   2        0.30        3.21      6.06 o 
  -4  -1   2     1822.40     2082.19     47.52 o 
  -3  -1   2        2.99        0.41      3.16 o 
  -2  -1   2      626.19      620.30     17.50 o 
  -1  -1   2      292.53      279.48      7.76 o 
   0  -1   2     1669.31     1689.45     30.44 o 
   1  -1   2      121.19      118.33      4.61 o 
   2  -1   2       23.44       20.34      4.04 o 
   3  -1   2      205.06      187.34      8.39 o 
   4  -1   2       12.31       20.71      4.92 o 
   5  -1   2       18.86       25.16      6.42 o 
   6  -1   2      142.95      141.68      9.52 o 
   7  -1   2       10.72       12.84      8.96 o 
   8  -1   2        0.50       -4.09     11.91 o 
   9  -1   2       42.48       57.51     15.06 o 
  10  -1   2        7.52        5.07     14.39 o 
 -10   0   2        2.05        5.12     19.46 o 
  -9   0   2       35.28       45.04     17.39 o 
  -8   0   2      191.67      209.54     14.55 o 
  -7   0   2       14.10       13.04      7.51 o 
  -6   0   2       40.39       34.48      6.21 o 
  -5   0   2     1080.61     1076.86     27.85 o 
  -4   0   2       40.79       41.36      4.45 o 
  -3   0   2      375.64      374.88     11.13 o 
  -2   0   2      403.09      383.63     10.51 o 
  -1   0   2       16.74       10.09      1.66 o 
   0   0   2     5777.28     5656.08    104.67 o 
   1   0   2     3026.16     3039.01     60.62 o 
   2   0   2     5345.24     5473.04    119.32 o 
   3   0   2      712.77      740.86     17.81 o 
   4   0   2      176.46      177.45      7.82 o 
   5   0   2      221.03      218.45     10.30 o 
   6   0   2       10.21       12.89      5.64 o 
   7   0   2      256.25      261.15     12.27 o 
   8   0   2       73.00       61.29     11.28 o 
   9   0   2      106.71      112.38     14.70 o 
  10   0   2        8.02        4.35     15.68 o 
 -10   1   2        1.03        5.28     18.32 o 
  -9   1   2       18.81        4.76     17.60 o 
  -8   1   2       72.30       65.69     11.54 o 
  -7   1   2      215.52      227.25     12.01 o 
  -6   1   2        4.52        6.78      6.21 o 
  -5   1   2      136.03      126.20      7.61 o 
  -4   1   2      530.23      545.70     15.43 o 
  -3   1   2      956.97     1048.08     24.48 o 
  -2   1   2        8.13        3.52      2.23 o 
  -1   1   2     1244.74     1290.55     20.55 o 
   0   1   2      134.70      139.71      3.73 o 
   1   1   2     1911.70     1991.60     41.41 o 
   2   1   2     5748.24     5829.49    100.11 o 
   3   1   2        2.06        5.07      2.59 o 
   4   1   2       60.70       61.81      4.81 o 
   5   1   2       33.07       35.98      4.87 o 
   6   1   2       95.20       83.50      7.71 o 
   7   1   2       21.75       23.60      7.45 o 
   8   1   2      175.73      175.17     13.04 o 
   9   1   2      141.78      147.27     15.22 o 
  10   1   2        1.62       -8.80     15.01 o 
  11   1   2       23.16       30.54     16.25 o 
 -10   2   2        4.78        4.14     18.38 o 
  -9   2   2       55.35       50.21     17.70 o 
  -8   2   2       33.66       34.84     11.65 o 
  -7   2   2       65.74       56.53      8.64 o 
  -6   2   2        5.61       12.99      6.32 o 
  -5   2   2        6.94        7.40      4.92 o 
  -4   2   2      209.60      210.63      8.02 o 
  -3   2   2     2106.78     2274.85     40.48 o 
  -2   2   2      377.83      378.66      9.47 o 
  -1   2   2     1499.31     1453.86     23.76 o 
   0   2   2      649.23      623.04     16.00 o 
   1   2   2      256.15      256.70      8.85 o 
   2   2   2    14799.84    15768.63    313.75 o 
   3   2   2        0.16       -0.36      2.59 o 
   4   2   2       68.56       64.45      4.66 o 
   5   2   2       67.74       70.45      6.11 o 
   6   2   2      283.59      272.85     12.53 o 
   7   2   2        5.57       10.82      6.63 o 
   8   2   2      182.95      182.73     12.06 o 
   9   2   2       14.68       19.20     11.60 o 
  10   2   2       59.50       81.79     17.34 o 
  11   2   2       36.54       49.75     15.12 o 
  -9   3   2       53.37       60.36     18.38 o 
  -8   3   2       14.98        4.09     10.72 o 
  -7   3   2        0.05       -5.02      9.11 o 
  -6   3   2        9.48        5.59      6.63 o 
  -5   3   2      265.44      253.28     12.11 o 
  -4   3   2       67.27       70.92      5.23 o 
  -3   3   2      358.00      379.18     12.42 o 
  -2   3   2      518.34      518.37     13.82 o 
  -1   3   2      102.72      102.55      4.35 o 
   0   3   2      248.49      229.27      7.87 o 
   1   3   2      197.52      196.45      6.83 o 
   2   3   2     5235.51     5138.79     99.96 o 
   3   3   2     1387.50     1417.22     31.78 o 
   4   3   2        9.42        9.63      3.88 o 
   5   3   2       87.15       85.98      6.26 o 
   6   3   2      166.82      150.95      8.90 o 
   7   3   2        6.50       10.82      6.63 o 
   8   3   2       31.26       29.97      7.92 o 
   9   3   2       27.45       33.18     11.65 o 
  10   3   2        0.06        2.59     12.73 o 
  11   3   2       25.84       44.52     17.60 o 
  -9   4   2       35.55       37.27     17.44 o 
  -8   4   2       10.06        9.63     13.87 o 
  -7   4   2        3.12        2.54     11.96 o 
  -6   4   2        1.07        4.76      9.06 o 
  -5   4   2       74.24       65.64      7.45 o 
  -4   4   2      109.53       96.75      7.66 o 
  -3   4   2       27.56       25.73      5.44 o 
  -2   4   2      485.14      463.76     14.65 o 
  -1   4   2      295.61      278.29      8.54 o 
   0   4   2      489.81      487.37     14.86 o 
   1   4   2        6.59        5.07      2.80 o 
   2   4   2        7.90        7.71      1.19 o 
   3   4   2      534.04      526.50     15.84 o 
   4   4   2     1576.93     1595.13     45.92 o 
   5   4   2      131.21      122.42      7.66 o 
   6   4   2        2.16        2.54      5.75 o 
   7   4   2       83.55       82.31      8.70 o 
   8   4   2      228.85      249.61     16.05 o 
   9   4   2      116.61      122.68     13.20 o 
  10   4   2        4.36        8.96     14.60 o 
  11   4   2       11.16       18.95     19.93 o 
  -8   5   2        9.32       18.53     14.29 o 
  -7   5   2       75.20       94.21     15.63 o 
  -6   5   2        8.12        5.28      9.32 o 
  -5   5   2       72.62       61.34      8.96 o 
  -4   5   2        0.24       -0.21      6.06 o 
  -3   5   2       28.76       26.30      5.18 o 
  -2   5   2        2.58        3.36      2.28 o 
  -1   5   2      126.77      115.69      8.49 o 
   0   5   2       13.85       13.10      4.81 o 
   1   5   2       17.77       14.75      3.78 o 
   2   5   2      174.42      165.65      9.84 o 
   3   5   2      419.34      448.70     20.45 o 
   4   5   2        2.20        0.98      5.18 o 
   5   5   2       36.63       31.68      5.49 o 
   6   5   2       39.63       39.13      7.45 o 
   7   5   2       63.93       64.55      8.85 o 
   8   5   2       11.34        4.92     12.53 o 
   9   5   2        2.63       -7.45     15.89 o 
  10   5   2        0.00        0.83     13.61 o 
  11   5   2        0.00       -2.38     21.07 o 
  -8   6   2       13.39       18.69     16.41 o 
  -7   6   2        1.07        3.57     14.80 o 
  -6   6   2        0.72       -4.56      9.89 o 
  -5   6   2       26.65       29.51      9.16 o 
  -4   6   2       11.67       11.23      7.35 o 
  -3   6   2       49.92       45.50      4.45 o 
  -2   6   2        0.04        2.07      4.92 o 
  -1   6   2       58.38       58.91      8.28 o 
   0   6   2       52.16       53.01      6.52 o 
   1   6   2       13.72       14.13      4.24 o 
   2   6   2       22.81       21.74      2.90 o 
   3   6   2       74.10       67.97     10.20 o 
   4   6   2      147.23      158.81     11.23 o 
   5   6   2        8.90       12.06      6.68 o 
   6   6   2       10.00       12.48      5.95 o 
   7   6   2       31.46       28.83      8.49 o 
   8   6   2       42.21       43.48     13.56 o 
   9   6   2        0.18        0.52     16.51 o 
  10   6   2       14.75       18.12     25.62 o 
  11   6   2        5.99       26.09     30.96 o 
  -7   7   2        1.19       -4.45     15.48 o 
  -6   7   2        6.42        7.66     11.65 o 
  -5   7   2       24.63       24.17     10.46 o 
  -4   7   2      178.76      183.40      9.11 o 
  -3   7   2      217.63      230.92     13.04 o 
  -2   7   2        6.59       11.96      9.06 o 
  -1   7   2      434.25      441.61     24.74 o 
   0   7   2      130.34      123.87     11.03 o 
   1   7   2       49.98       50.99      4.14 o 
   2   7   2        0.00       -1.60      3.73 o 
   3   7   2        5.71        9.32      7.51 o 
   4   7   2       10.35       16.25      9.89 o 
   5   7   2       55.94       51.14      8.49 o 
   6   7   2        9.22        3.99      8.13 o 
   7   7   2      213.74      228.39     13.98 o 
   8   7   2        5.14        9.99     10.92 o 
   9   7   2       78.43      105.44     22.52 o 
  10   7   2        0.24       -5.95     25.05 o 
  -6   8   2        0.00       -6.57     12.53 o 
  -5   8   2        3.91        2.17     11.23 o 
  -4   8   2        7.96       13.72      9.27 o 
  -3   8   2       74.57       91.68     12.42 o 
  -2   8   2      317.12      343.15     25.36 o 
  -1   8   2       30.58       33.03      9.73 o 
   0   8   2      224.08      224.35     15.74 o 
   1   8   2        0.50        2.12      6.47 o 
   2   8   2      430.32      446.83     19.05 o 
   3   8   2       72.30       69.68     10.66 o 
   4   8   2        1.20        1.81     10.87 o 
   5   8   2       42.55       43.28     14.49 o 
   6   8   2       46.83       45.45      9.37 o 
   7   8   2       32.62       44.00     16.51 o 
   8   8   2       51.17       90.54     20.03 o 
   9   8   2       30.44       50.11     20.91 o 
  10   8   2        0.01       -0.10     22.16 o 
  -5   9   2       12.46       22.93     14.18 o 
  -4   9   2        0.88       -5.69     12.32 o 
  -3   9   2       28.87       43.38     21.17 o 
  -2   9   2        1.14        6.52     14.65 o 
  -1   9   2       88.37      108.24     16.56 o 
   0   9   2       27.04       32.92     12.27 o 
   1   9   2       10.39        7.56      8.23 o 
   2   9   2        0.00       -1.14      5.38 o 
   3   9   2        2.92        6.32     12.32 o 
   4   9   2       83.65       67.40     15.94 o 
   5   9   2        0.26      -14.70     15.37 o 
   6   9   2        5.45       -6.00     31.27 o 
   7   9   2        7.53        7.66     26.81 o 
   8   9   2        9.93       26.56     17.91 o 
   9   9   2       16.20       40.74     20.14 o 
  -3  10   2        0.15       -0.78     10.97 o 
  -2  10   2       29.12       45.55     20.81 o 
  -1  10   2        3.86        0.05     15.43 o 
   0  10   2        0.03       -0.05      9.68 o 
   1  10   2        1.05       -2.54      8.59 o 
   2  10   2        7.94        6.16     13.92 o 
   3  10   2       38.66       38.62      9.58 o 
   4  10   2        3.06       -0.62     14.49 o 
   5  10   2        7.69        6.52     32.09 o 
   6  10   2        2.85       11.34     36.24 o 
   7  10   2        0.02      -11.03     29.04 o 
   8  10   2        0.03        7.82     38.25 o 
  -1  11   2        6.08       16.15     32.72 o 
   0  11   2       21.67       46.95     33.91 o 
   1  11   2        0.21       21.79     35.56 o 
   2  11   2        0.15       -2.90     28.83 o 
   3  11   2        1.27        9.47     28.68 o 
   4  11   2        0.17      -21.28     36.03 o 
   5  11   2        6.62       13.20     30.54 o 
   6  11   2        4.12        2.23     32.72 o 
   7  11   2        5.20        5.85     34.68 o 
  -4 -10   3        1.91       -1.50     17.08 o 
  -3 -10   3        4.35       -3.42     32.15 o 
  -2 -10   3        8.20        2.28     34.11 o 
  -1 -10   3        0.06       -6.73     17.65 o 
  -6  -9   3        0.57        3.73     21.33 o 
  -5  -9   3        3.81        1.40     18.27 o 
  -4  -9   3       10.82       11.23     12.37 o 
  -3  -9   3       13.35       21.69     11.39 o 
  -2  -9   3       71.12       83.65     14.49 o 
  -1  -9   3        1.25        8.90     11.75 o 
   0  -9   3       19.83       32.61     10.72 o 
   1  -9   3       25.69       31.16     22.47 o 
   2  -9   3        2.88        5.44     18.89 o 
  -8  -8   3        9.75       19.88     30.96 o 
  -7  -8   3        0.83       -4.19     30.28 o 
  -6  -8   3       13.26       19.83     12.73 o 
  -5  -8   3        1.54       -1.35     12.48 o 
  -4  -8   3        7.84       10.30     10.61 o 
  -3  -8   3      138.89      162.59     14.80 o 
  -2  -8   3       12.01       12.73      9.89 o 
  -1  -8   3        0.24        2.64      9.11 o 
   0  -8   3        9.48        6.21      8.02 o 
   1  -8   3        0.99        9.68     16.15 o 
   2  -8   3       29.35       41.77     22.78 o 
   3  -8   3        5.81        0.05     21.12 o 
   4  -8   3        8.51       15.68     14.70 o 
  -9  -7   3        1.46      -13.46     34.16 o 
  -8  -7   3       11.56       -1.92     34.37 o 
  -7  -7   3       11.07       10.82     27.75 o 
  -6  -7   3       74.11       88.88     16.46 o 
  -5  -7   3       22.88       23.55     10.92 o 
  -4  -7   3      166.35      166.73     18.17 o 
  -3  -7   3        7.53        8.59      8.33 o 
  -2  -7   3       37.26       41.36      8.49 o 
  -1  -7   3       67.06       80.70     11.70 o 
   0  -7   3       59.86       65.90      8.39 o 
   1  -7   3        0.42        1.09     10.66 o 
   2  -7   3       48.26       47.88     11.96 o 
   3  -7   3       14.60        8.08     12.27 o 
   4  -7   3       49.56       63.20     13.92 o 
   5  -7   3       27.82       31.42     14.49 o 
  -9  -6   3        0.00        3.05     32.51 o 
  -8  -6   3        5.37        4.61     18.48 o 
  -7  -6   3        1.88        1.29     14.44 o 
  -6  -6   3       53.60       57.77     22.72 o 
  -5  -6   3        3.26        5.80     11.60 o 
  -4  -6   3      421.55      424.68     20.50 o 
  -3  -6   3       25.95       22.41      5.90 o 
  -2  -6   3      242.21      241.28     13.82 o 
  -1  -6   3      113.27      104.77      9.52 o 
   0  -6   3        1.78       -0.36      6.68 o 
   1  -6   3       30.56       33.18      7.76 o 
   2  -6   3       48.97       51.35      8.96 o 
   3  -6   3        1.35        1.40      9.89 o 
   4  -6   3      217.59      194.74     14.44 o 
   5  -6   3       12.63       21.33     10.40 o 
   6  -6   3       21.47       25.36     14.18 o 
   7  -6   3        0.06       -1.45     14.44 o 
 -10  -5   3       25.33       39.50     19.67 o 
  -9  -5   3       41.45       64.86     16.10 o 
  -8  -5   3       80.38      102.39     15.12 o 
  -7  -5   3      154.23      148.15     19.72 o 
  -6  -5   3      199.38      168.29     21.53 o 
  -5  -5   3      549.92      516.97     28.57 o 
  -4  -5   3       32.05       24.95      7.30 o 
  -3  -5   3       39.50       45.14      6.32 o 
  -2  -5   3       13.66       18.53      5.44 o 
  -1  -5   3       79.58       82.36      8.59 o 
   0  -5   3       45.49       41.00      6.16 o 
   1  -5   3        1.87        5.44      4.71 o 
   2  -5   3       39.45       39.34      7.14 o 
   3  -5   3        0.33       -2.95      7.30 o 
   4  -5   3       28.03       22.67      8.54 o 
   5  -5   3      154.05      139.25     13.25 o 
   6  -5   3       17.28       14.75      9.68 o 
   7  -5   3        0.46        0.67     11.28 o 
 -10  -4   3        4.63       13.41     20.19 o 
  -9  -4   3       20.69       35.41     18.79 o 
  -8  -4   3       26.54       31.21     14.44 o 
  -7  -4   3       41.51       30.96     12.84 o 
  -6  -4   3        3.16        7.61      6.42 o 
  -5  -4   3       11.56        8.39      6.88 o 
  -4  -4   3        3.98        2.48      6.73 o 
  -3  -4   3       20.94        8.75      5.38 o 
  -2  -4   3      123.45      126.25      7.66 o 
  -1  -4   3      214.82      211.92     11.13 o 
   0  -4   3      207.18      226.63     10.61 o 
   1  -4   3        1.44        5.59      4.45 o 
   2  -4   3       80.39       69.47      7.35 o 
   3  -4   3        0.78        0.10      6.57 o 
   4  -4   3      113.76      106.74      8.70 o 
   5  -4   3        0.46       -6.94      8.33 o 
   6  -4   3       73.20       66.41     11.75 o 
   7  -4   3       78.83       82.67     13.92 o 
   8  -4   3        4.94       13.87     14.60 o 
 -10  -3   3        0.39      -16.15     19.15 o 
  -9  -3   3       25.59       25.99     18.01 o 
  -8  -3   3       23.19       17.03     12.73 o 
  -7  -3   3       72.49       80.13     10.97 o 
  -6  -3   3       96.60       82.41      8.96 o 
  -5  -3   3        0.10       -2.02      5.80 o 
  -4  -3   3       40.51       41.00      6.83 o 
  -3  -3   3       22.85       20.40      5.18 o 
  -2  -3   3       74.53       68.07      4.40 o 
  -1  -3   3      194.68      188.68      8.64 o 
   0  -3   3       10.57       11.60      3.36 o 
   1  -3   3      162.56      165.13      7.87 o 
   2  -3   3        4.37        1.86      4.71 o 
   3  -3   3       46.74       38.56      6.63 o 
   4  -3   3       19.22       18.64      5.44 o 
   5  -3   3      240.52      227.87     12.42 o 
   6  -3   3       32.75       30.54      9.27 o 
   7  -3   3        0.18       -1.19     10.04 o 
   8  -3   3        2.78       -7.25     13.82 o 
   9  -3   3       10.03       10.77     14.49 o 
 -10  -2   3        0.54        4.30     18.43 o 
  -9  -2   3        0.04        7.04     14.13 o 
  -8  -2   3       14.33        5.07     12.68 o 
  -7  -2   3       21.11       22.57     10.20 o 
  -6  -2   3       93.47       93.33      9.27 o 
  -5  -2   3        1.13        3.47      5.95 o 
  -4  -2   3       67.53       68.48      6.21 o 
  -3  -2   3     1761.83     1824.66     49.54 o 
  -2  -2   3        0.60       -1.66      3.36 o 
  -1  -2   3        2.17        0.83      2.69 o 
   0  -2   3      201.40      213.63      7.56 o 
   1  -2   3     1062.21     1102.69     26.66 o 
   2  -2   3       79.04       78.53      6.11 o 
   3  -2   3      246.92      248.06     13.15 o 
   4  -2   3       20.51       22.10      5.49 o 
   5  -2   3       54.61       51.97      6.57 o 
   6  -2   3        0.20       -6.63      7.45 o 
   7  -2   3       31.14       42.08     11.96 o 
   8  -2   3       10.43       16.77     11.65 o 
   9  -2   3        3.54        9.16     11.23 o 
 -10  -1   3       22.51       47.26     21.64 o 
  -9  -1   3        9.89       12.37     14.65 o 
  -8  -1   3       86.48       93.38     12.37 o 
  -7  -1   3        6.25        3.93      7.71 o 
  -6  -1   3        2.42        3.21      7.40 o 
  -5  -1   3      255.52      245.78     11.65 o 
  -4  -1   3      607.98      584.06     19.62 o 
  -3  -1   3      174.69      174.71      7.97 o 
  -2  -1   3       50.08       52.13      3.78 o 
  -1  -1   3      421.92      444.92     11.39 o 
   0  -1   3      704.27      717.30     16.36 o 
   1  -1   3      958.88      981.61     25.11 o 
   2  -1   3       45.27       40.17      5.38 o 
   3  -1   3       59.00       50.26      4.66 o 
   4  -1   3      641.47      668.39     21.02 o 
   5  -1   3       26.49       26.71      6.21 o 
   6  -1   3      199.75      196.55     12.94 o 
   7  -1   3       12.55       16.00      8.44 o 
   8  -1   3        0.72        3.36     11.70 o 
   9  -1   3       49.27       49.95     13.92 o 
  10  -1   3        8.45       15.01     14.39 o 
 -10   0   3       12.05       30.75     19.83 o 
  -9   0   3       71.70       97.73     18.89 o 
  -8   0   3        3.45        5.54     10.30 o 
  -7   0   3        2.25       -1.40      7.76 o 
  -6   0   3      106.57      101.30      7.87 o 
  -5   0   3      299.95      310.54     12.58 o 
  -4   0   3       34.82       31.37      4.56 o 
  -3   0   3       11.38       12.84      3.26 o 
  -2   0   3       94.24       93.07      4.71 o 
  -1   0   3     1061.77     1024.58     26.14 o 
   0   0   3     2074.54     2173.50     47.36 o 
   1   0   3     1293.88     1312.44     28.52 o 
   2   0   3     3164.41     3337.38     72.47 o 
   3   0   3     3067.65     3301.81     73.20 o 
   4   0   3      184.97      207.63     10.20 o 
   5   0   3      265.05      257.27     12.79 o 
   6   0   3       42.51       39.86      6.57 o 
   7   0   3        0.00        0.57      6.88 o 
   8   0   3      158.74      176.41     13.98 o 
   9   0   3        5.37        4.24     13.41 o 
  10   0   3       44.99       57.51     14.24 o 
 -10   1   3        6.60       19.93     21.33 o 
  -9   1   3        9.84       14.18     15.74 o 
  -8   1   3       15.23       16.41     10.30 o 
  -7   1   3      418.81      434.98     20.29 o 
  -6   1   3       40.97       43.79      6.68 o 
  -5   1   3       27.30       20.40      5.59 o 
  -4   1   3       85.89       79.30      5.64 o 
  -3   1   3      787.09      829.27     19.88 o 
  -2   1   3      419.38      415.26     10.09 o 
  -1   1   3       18.49       15.74      1.66 o 
   0   1   3      164.88      164.97      4.97 o 
   1   1   3     5037.39     5151.89     99.08 o 
   2   1   3     1317.73     1409.40     33.85 o 
   3   1   3      925.50      951.33     21.59 o 
   4   1   3       32.02       29.97      3.83 o 
   5   1   3     1108.62     1103.68     28.88 o 
   6   1   3        9.04        3.57      5.69 o 
   7   1   3      153.38      147.53     10.87 o 
   8   1   3       78.46       87.02     11.91 o 
   9   1   3       53.91       52.49     12.94 o 
  10   1   3       56.34       65.90     15.48 o 
  11   1   3       79.71      110.93     20.29 o 
 -10   2   3        1.34       -3.21     18.17 o 
  -9   2   3        4.30        4.19     17.08 o 
  -8   2   3      182.16      162.85     14.13 o 
  -7   2   3       63.92       63.83     10.61 o 
  -6   2   3        3.00        3.36      6.78 o 
  -5   2   3       75.73       70.50      6.94 o 
  -4   2   3       27.89       25.57      4.71 o 
  -3   2   3      643.92      683.19     16.56 o 
  -2   2   3      718.93      773.62     16.05 o 
  -1   2   3     1220.58     1227.55     23.60 o 
   0   2   3     4658.42     4446.23     86.29 o 
   1   2   3      499.53      500.82     15.58 o 
   2   2   3     1910.83     2036.84     43.90 o 
   3   2   3       42.43       40.69      3.68 o 
   4   2   3      400.05      414.74     13.67 o 
   5   2   3      114.12      110.41      7.04 o 
   6   2   3        5.67        2.64      5.33 o 
   7   2   3       88.29       82.36      7.82 o 
   8   2   3        0.03       -2.12      9.37 o 
   9   2   3        3.46       11.49     11.85 o 
  10   2   3        0.01        1.76     14.34 o 
  11   2   3       26.42       33.28     16.46 o 
  -9   3   3        1.22        7.56     18.27 o 
  -8   3   3       31.72       39.55     12.99 o 
  -7   3   3        9.70       17.03      9.73 o 
  -6   3   3        1.57        4.19      7.66 o 
  -5   3   3       40.05       32.20      6.06 o 
  -4   3   3       48.51       36.44      4.61 o 
  -3   3   3      121.33      113.78      5.80 o 
  -2   3   3        3.07        3.31      2.28 o 
  -1   3   3      777.82      820.11     17.29 o 
   0   3   3      300.68      297.03     10.30 o 
   1   3   3      139.79      141.52      5.07 o 
   2   3   3       13.45       13.82      3.05 o 
   3   3   3       44.99       38.10      3.68 o 
   4   3   3       55.43       57.72      5.28 o 
   5   3   3       67.83       59.48      5.95 o 
   6   3   3        6.33       12.22      5.75 o 
   7   3   3      273.65      268.50     13.92 o 
   8   3   3      130.03      135.88     11.49 o 
   9   3   3       22.67       25.00     10.15 o 
  10   3   3        1.44       -2.23     10.87 o 
  11   3   3        1.08       -3.05     14.49 o 
  -9   4   3        0.00       -1.60     18.53 o 
  -8   4   3       13.51       10.82     15.32 o 
  -7   4   3       36.66       59.58     15.58 o 
  -6   4   3      218.40      210.53     16.67 o 
  -5   4   3       42.33       47.47      8.33 o 
  -4   4   3       12.74        7.45      6.00 o 
  -3   4   3       23.99       22.98      5.23 o 
  -2   4   3      265.25      275.60      9.68 o 
  -1   4   3      457.62      450.51     12.99 o 
   0   4   3       14.47       12.01      1.92 o 
   1   4   3      577.24      547.26     15.84 o 
   2   4   3      263.08      255.20      9.32 o 
   3   4   3     1344.16     1433.88     39.50 o 
   4   4   3       21.65       13.36      3.88 o 
   5   4   3       11.18       12.27      5.28 o 
   6   4   3        3.22        3.26      5.80 o 
   7   4   3        9.93        9.21      7.45 o 
   8   4   3        1.18        2.59      8.13 o 
   9   4   3       24.17       35.41     11.18 o 
  10   4   3       21.22       30.80     14.39 o 
  11   4   3       42.20       52.59     18.48 o 
  -8   5   3        0.13        4.35     15.94 o 
  -7   5   3       15.15       22.57     15.94 o 
  -6   5   3       56.68       39.76     12.16 o 
  -5   5   3       24.28       17.29      8.44 o 
  -4   5   3      185.64      174.65     11.75 o 
  -3   5   3        7.91        3.05      4.14 o 
  -2   5   3      127.46      127.19      6.47 o 
  -1   5   3        3.97        4.09      3.47 o 
   0   5   3      235.92      233.25      7.71 o 
   1   5   3      164.98      152.65      6.47 o 
   2   5   3       32.60       30.49      3.21 o 
   3   5   3      245.91      217.15      9.37 o 
   4   5   3     1730.85     1772.63     50.26 o 
   5   5   3      110.66      107.00      7.04 o 
   6   5   3        3.89        1.86      5.90 o 
   7   5   3      366.42      373.79     16.98 o 
   8   5   3      229.86      249.30     18.38 o 
   9   5   3       31.91       29.20     11.70 o 
  10   5   3        4.61       -2.74     16.31 o 
  11   5   3        9.93       17.08     16.15 o 
  -8   6   3        7.51       16.56     16.20 o 
  -7   6   3       16.87       19.10     14.39 o 
  -6   6   3      123.66      140.23     15.17 o 
  -5   6   3       44.36       44.67      8.85 o 
  -4   6   3      579.36      610.51     26.09 o 
  -3   6   3      126.15      121.44      7.14 o 
  -2   6   3       11.45       16.05      5.90 o 
  -1   6   3       29.67       26.56      8.70 o 
   0   6   3       11.33       12.16      4.04 o 
   1   6   3       12.88        9.68      3.00 o 
   2   6   3      260.52      237.55     11.39 o 
   3   6   3      160.10      160.88     10.56 o 
   4   6   3      351.19      355.47     19.98 o 
   5   6   3      308.33      334.04     18.12 o 
   6   6   3       31.48       29.04      6.52 o 
   7   6   3       42.03       46.95      9.11 o 
   8   6   3        1.06        0.05     11.03 o 
   9   6   3        3.79       -4.14     16.20 o 
  10   6   3       45.99       58.75     28.52 o 
  11   6   3        8.78       29.09     28.52 o 
  -7   7   3        0.52        4.40     14.08 o 
  -6   7   3        1.04        5.75     11.39 o 
  -5   7   3        1.41        3.36      7.14 o 
  -4   7   3       36.43       33.85      4.14 o 
  -3   7   3      118.50      118.08     10.30 o 
  -2   7   3       78.45       76.77      8.64 o 
  -1   7   3        1.38        5.85      9.42 o 
   0   7   3      756.75      752.97     27.18 o 
   1   7   3      390.40      374.36     12.58 o 
   2   7   3       64.72       55.18      5.59 o 
   3   7   3      117.51      113.52     12.84 o 
   4   7   3        2.76       -3.00      7.09 o 
   5   7   3      357.61      388.29     20.76 o 
   6   7   3      163.08      160.47     12.06 o 
   7   7   3        0.08        1.55      6.68 o 
   8   7   3       25.75       33.80     12.37 o 
   9   7   3        0.73       -7.66     21.28 o 
  10   7   3        1.91       19.46     26.50 o 
  -6   8   3       12.73       37.06     14.39 o 
  -5   8   3        4.26        1.55     12.16 o 
  -4   8   3       17.49       22.41      9.78 o 
  -3   8   3      122.40      126.15     12.27 o 
  -2   8   3      402.05      471.53     25.16 o 
  -1   8   3      311.27      316.33     23.86 o 
   0   8   3      108.32      104.20      9.58 o 
   1   8   3        0.10        1.40      6.16 o 
   2   8   3       19.23       16.56      5.33 o 
   3   8   3       26.79       39.34      9.16 o 
   4   8   3       62.08       58.08     14.86 o 
   5   8   3       36.62       32.51     11.03 o 
   6   8   3       19.58       21.43     10.61 o 
   7   8   3        8.24       17.55     14.96 o 
   8   8   3       11.84       16.51     17.29 o 
   9   8   3       42.76       65.95     19.52 o 
  10   8   3        0.99      -20.96     20.96 o 
  -5   9   3        4.86       11.80     21.69 o 
  -4   9   3        0.07       -6.52     10.92 o 
  -3   9   3        2.40       -0.16     10.61 o 
  -2   9   3        1.14        2.74      9.73 o 
  -1   9   3      244.79      290.76     31.52 o 
   0   9   3      192.10      197.79     14.29 o 
   1   9   3      105.63       97.68     11.65 o 
   2   9   3        0.90        3.52      3.52 o 
   3   9   3       11.46       18.95     11.75 o 
   4   9   3       29.43       27.02     12.99 o 
   5   9   3       22.13       19.83     15.01 o 
   6   9   3       27.07       33.28     14.55 o 
   7   9   3       37.35       45.19     16.93 o 
   8   9   3        7.20       23.29     19.98 o 
   9   9   3        1.35       15.27     19.10 o 
  -3  10   3        0.88       -6.06     12.37 o 
  -2  10   3        6.27        5.85     10.25 o 
  -1  10   3        4.15        3.52     19.98 o 
   0  10   3        0.45       -6.47      9.11 o 
   1  10   3       30.07       30.96      8.70 o 
   2  10   3        8.19        8.59     13.30 o 
   3  10   3       53.61       36.49     15.84 o 
   4  10   3       25.45       26.09     15.84 o 
   5  10   3       17.58        8.85     17.86 o 
   6  10   3        3.13       -7.09     27.28 o 
   7  10   3        0.69        1.04     30.18 o 
   8  10   3       12.69       33.75     39.86 o 
  -2  11   3        2.46       13.20     31.68 o 
  -1  11   3        5.48       17.39     31.84 o 
   0  11   3        0.65        4.30     29.04 o 
   1  11   3        4.28       16.25     36.91 o 
   2  11   3        1.13       11.34     34.01 o 
   3  11   3       16.02       15.32     17.34 o 
   4  11   3        7.05       19.00     31.99 o 
   5  11   3        9.06        2.59     28.32 o 
   6  11   3        4.01        5.64     30.59 o 
   7  11   3        5.56        8.70     35.30 o 
   2  12   3        3.38        5.12     39.86 o 
   3  12   3        1.06        9.89     31.73 o 
   4  12   3        5.41       -8.70     36.91 o 
  -5  -9   4       41.24       65.64     22.16 o 
  -4  -9   4       48.52       66.00     20.29 o 
  -3  -9   4       10.85       21.02     13.10 o 
  -2  -9   4       11.43       13.56     12.89 o 
  -1  -9   4       34.75       50.16     14.24 o 
   0  -9   4        3.87       -4.35     12.99 o 
   1  -9   4        0.36        3.99     23.40 o 
  -7  -8   4       63.71       81.48     26.97 o 
  -6  -8   4        2.11        5.90     12.63 o 
  -5  -8   4       12.25       19.93     14.24 o 
  -4  -8   4        7.64       15.32     13.04 o 
  -3  -8   4       91.16      103.68     13.98 o 
  -2  -8   4      107.54      118.02     15.48 o 
  -1  -8   4        2.57       -0.52     10.87 o 
   0  -8   4       30.77       33.54     13.04 o 
   1  -8   4       20.01       12.63     19.36 o 
   2  -8   4        2.03       -2.02     22.57 o 
   3  -8   4        6.93        9.42     24.48 o 
  -8  -7   4        3.24        5.44     31.52 o 
  -7  -7   4        0.54       -1.35     14.86 o 
  -6  -7   4        0.24       -1.86     11.70 o 
  -5  -7   4        0.01        2.64     12.32 o 
  -4  -7   4        8.71       13.41     11.54 o 
  -3  -7   4       76.08       81.22     11.96 o 
  -2  -7   4      122.80      136.71     13.98 o 
  -1  -7   4       51.12       43.59     10.92 o 
   0  -7   4       37.65       39.19     10.20 o 
   1  -7   4       63.42       70.19      9.99 o 
   2  -7   4        0.16        0.10     12.58 o 
   3  -7   4        2.05        6.88     22.52 o 
   4  -7   4        6.85        4.24     22.05 o 
   5  -7   4        4.79       16.31     14.29 o 
  -9  -6   4        2.31        8.39     35.36 o 
  -8  -6   4       38.80       41.05     31.11 o 
  -7  -6   4        7.26        7.82     21.95 o 
  -6  -6   4        0.51        2.80     16.46 o 
  -5  -6   4      112.94      112.69     14.60 o 
  -4  -6   4        0.02        5.28      9.73 o 
  -3  -6   4      313.53      321.61     23.45 o 
  -2  -6   4        0.01        3.88      7.40 o 
  -1  -6   4       17.95       19.20      7.40 o 
   0  -6   4        8.77       13.61      7.66 o 
   1  -6   4        2.61        1.04      6.73 o 
   2  -6   4       73.18       80.13     13.04 o 
   3  -6   4       19.96       21.59     11.85 o 
   4  -6   4        1.55        3.05     12.79 o 
   5  -6   4        5.47       11.03     12.89 o 
   6  -6   4        2.11        7.14     14.08 o 
  -9  -5   4       44.23       54.35     26.09 o 
  -8  -5   4        2.55       -1.19     19.72 o 
  -7  -5   4       14.86       16.77     16.67 o 
  -6  -5   4        4.90       -3.05     16.93 o 
  -5  -5   4       75.86       63.88     14.49 o 
  -4  -5   4      254.06      222.85     13.61 o 
  -3  -5   4        7.85        2.59      6.16 o 
  -2  -5   4        1.14        3.26      5.64 o 
  -1  -5   4       32.34       32.25      6.83 o 
   0  -5   4       75.67       78.22      8.18 o 
   1  -5   4        2.03        3.57      5.54 o 
   2  -5   4        4.88        6.63      7.51 o 
   3  -5   4      190.54      193.44     15.01 o 
   4  -5   4       12.97       20.34     13.20 o 
   5  -5   4        0.50        0.62      9.78 o 
   6  -5   4       60.45       79.98     12.99 o 
   7  -5   4       18.81       21.95     14.65 o 
 -10  -4   4        0.57        5.85     21.69 o 
  -9  -4   4       29.27       44.31     19.15 o 
  -8  -4   4       26.27       42.24     13.15 o 
  -7  -4   4       11.60       15.12     11.91 o 
  -6  -4   4       36.50       51.25     15.22 o 
  -5  -4   4       44.02       47.78      9.27 o 
  -4  -4   4       65.16       56.27      8.13 o 
  -3  -4   4      200.30      196.40     11.03 o 
  -2  -4   4       56.50       50.52      6.47 o 
  -1  -4   4       31.77       34.58      5.49 o 
   0  -4   4       45.96       34.63      5.59 o 
   1  -4   4       36.22       34.84      5.44 o 
   2  -4   4       13.96       12.27      6.63 o 
   3  -4   4       97.95       81.89      9.37 o 
   4  -4   4       95.46       85.36     10.20 o 
   5  -4   4        0.19        2.90      8.39 o 
   6  -4   4        6.08        6.37      9.78 o 
   7  -4   4       18.86       23.76     13.72 o 
   8  -4   4        9.22       12.68     13.41 o 
 -10  -3   4        4.71        1.45     21.43 o 
  -9  -3   4        0.39        1.55     17.76 o 
  -8  -3   4      259.80      283.93     27.07 o 
  -7  -3   4       63.95       62.22     11.18 o 
  -6  -3   4        8.76        2.17      9.32 o 
  -5  -3   4        0.00        0.36      7.82 o 
  -4  -3   4        0.01        1.92      6.47 o 
  -3  -3   4      182.76      174.45      9.06 o 
  -2  -3   4      616.54      658.65     20.81 o 
  -1  -3   4      379.06      379.44     13.82 o 
   0  -3   4       25.52       20.34      3.99 o 
   1  -3   4      104.92      107.15      6.88 o 
   2  -3   4      382.00      379.49     14.13 o 
   3  -3   4        9.74        3.78      7.66 o 
   4  -3   4      122.83      113.62      9.06 o 
   5  -3   4       10.39        9.37      7.35 o 
   6  -3   4       46.03       43.43     10.04 o 
   7  -3   4      107.25      117.97     15.06 o 
   8  -3   4       27.43       29.30     12.73 o 
   9  -3   4        9.41       25.31     14.80 o 
 -10  -2   4        0.79        7.09     18.89 o 
  -9  -2   4        5.18       10.15     14.86 o 
  -8  -2   4        4.45        5.33     13.04 o 
  -7  -2   4      130.74      125.01     12.48 o 
  -6  -2   4       64.54       60.41      8.75 o 
  -5  -2   4      108.32      108.08      8.85 o 
  -4  -2   4      117.61      119.58      8.18 o 
  -3  -2   4      423.27      423.59     13.98 o 
  -2  -2   4      244.47      246.40      8.90 o 
  -1  -2   4      100.31      102.03      5.18 o 
   0  -2   4       81.98       81.89      4.81 o 
   1  -2   4      316.57      310.85     10.66 o 
   2  -2   4       13.92       12.79      4.71 o 
   3  -2   4      218.48      230.51     14.39 o 
   4  -2   4       30.44       20.45      5.69 o 
   5  -2   4       14.18       17.86      6.88 o 
   6  -2   4       41.30       45.55      8.80 o 
   7  -2   4       51.99       58.29     12.01 o 
   8  -2   4        0.38        2.85     12.84 o 
   9  -2   4        5.89        8.80     13.15 o 
 -10  -1   4        6.32       13.25     14.08 o 
  -9  -1   4        3.69        8.23     13.30 o 
  -8  -1   4        2.33        3.47     12.84 o 
  -7  -1   4      120.90      107.36     10.40 o 
  -6  -1   4       13.55       18.17      6.99 o 
  -5  -1   4        3.49        1.71      6.83 o 
  -4  -1   4       20.49       19.57      6.00 o 
  -3  -1   4       39.02       43.12      5.69 o 
  -2  -1   4      439.90      433.32     12.11 o 
  -1  -1   4       21.61       27.54      2.85 o 
   0  -1   4       15.70       15.63      3.26 o 
   1  -1   4      361.84      363.85     10.72 o 
   2  -1   4       62.32       56.94      5.64 o 
   3  -1   4       54.39       49.38      5.44 o 
   4  -1   4     1099.76     1154.92     29.92 o 
   5  -1   4       41.31       39.55      6.21 o 
   6  -1   4       16.64       22.16      7.56 o 
   7  -1   4        0.22       -2.90      9.11 o 
   8  -1   4       26.78       25.88     11.70 o 
   9  -1   4       23.92       19.41     14.44 o 
  10  -1   4        9.08       12.58     14.70 o 
 -10   0   4        5.59       10.61     20.55 o 
  -9   0   4       13.25       23.71     17.60 o 
  -8   0   4       21.19       14.75     11.23 o 
  -7   0   4       53.79       49.85      9.89 o 
  -6   0   4       94.36       81.12      8.18 o 
  -5   0   4       22.73       20.50      5.49 o 
  -4   0   4       70.06       53.99      5.44 o 
  -3   0   4       21.68       20.03      4.24 o 
  -2   0   4       15.27       18.12      2.48 o 
  -1   0   4        2.36        3.57      3.68 o 
   0   0   4      550.57      559.84     14.34 o 
   1   0   4      221.81      218.91      8.75 o 
   2   0   4      160.50      166.99      7.51 o 
   3   0   4       59.62       59.84      4.50 o 
   4   0   4      194.84      189.10      9.47 o 
   5   0   4       34.74       38.10      6.63 o 
   6   0   4       35.60       41.31      7.66 o 
   7   0   4       33.24       38.10      9.42 o 
   8   0   4        1.91        9.01     10.82 o 
   9   0   4        0.44        2.90     12.99 o 
  10   0   4        6.66        7.76     13.82 o 
 -10   1   4        3.75       11.18     18.89 o 
  -9   1   4       31.73       27.80     17.44 o 
  -8   1   4        8.37       15.74     10.97 o 
  -7   1   4       10.61        8.59      9.84 o 
  -6   1   4      387.72      383.37     15.53 o 
  -5   1   4      101.28       86.08      7.04 o 
  -4   1   4        8.03       11.13      4.45 o 
  -3   1   4        3.13        4.71      3.62 o 
  -2   1   4       55.89       58.29      3.52 o 
  -1   1   4        2.48        4.66      2.17 o 
   0   1   4     1334.05     1372.80     28.11 o 
   1   1   4     1735.67     1793.39     36.65 o 
   2   1   4     2909.23     3134.36     71.54 o 
   3   1   4      312.02      281.08     12.48 o 
   4   1   4      199.46      192.93      9.99 o 
   5   1   4       71.45       65.48      6.57 o 
   6   1   4      132.57      124.18      8.59 o 
   7   1   4       10.67       14.65      7.51 o 
   8   1   4      118.09      127.44     13.72 o 
   9   1   4       15.35       19.77     11.08 o 
  10   1   4       11.23       20.14     13.25 o 
  -9   2   4       12.51       16.36     18.58 o 
  -8   2   4        8.95        6.68     11.28 o 
  -7   2   4      408.34      416.65     21.48 o 
  -6   2   4      114.63      105.65      8.75 o 
  -5   2   4      361.38      355.37     14.08 o 
  -4   2   4       11.93       11.96      4.35 o 
  -3   2   4        3.78        6.99      3.16 o 
  -2   2   4       89.41       92.30      3.93 o 
  -1   2   4      106.94      111.76      3.93 o 
   0   2   4     1251.85     1371.77     33.03 o 
   1   2   4        5.10        5.90      2.48 o 
   2   2   4      299.05      313.07     13.77 o 
   3   2   4      473.22      466.45     14.34 o 
   4   2   4      262.77      288.59     12.53 o 
   5   2   4      134.73      138.88      7.97 o 
   6   2   4      247.07      231.49     11.96 o 
   7   2   4        6.09        5.07      7.30 o 
   8   2   4       18.24       12.53      9.84 o 
   9   2   4       15.05       20.76     11.18 o 
  10   2   4        2.77       -6.00     11.75 o 
  11   2   4        0.00       -1.50     16.05 o 
  -9   3   4        5.07       12.27     18.01 o 
  -8   3   4       21.19       22.98     12.32 o 
  -7   3   4        0.01       -9.11      9.11 o 
  -6   3   4        1.06       -1.86      8.23 o 
  -5   3   4        0.11        1.14      6.47 o 
  -4   3   4      243.57      224.71      9.42 o 
  -3   3   4      136.09      126.46      5.33 o 
  -2   3   4      761.24      825.60     16.98 o 
  -1   3   4      399.76      421.93     10.97 o 
   0   3   4       27.96       30.33      1.92 o 
   1   3   4        0.23       -0.78      2.74 o 
   2   3   4      145.61      133.40      5.64 o 
   3   3   4      537.98      537.94     15.12 o 
   4   3   4       78.67       82.25      6.06 o 
   5   3   4       94.10       77.28      7.25 o 
   6   3   4       97.24       91.47      8.75 o 
   7   3   4       37.65       34.22      7.71 o 
   8   3   4        0.01        5.69      9.47 o 
   9   3   4        1.45        6.94     11.13 o 
  10   3   4        1.08        4.56     15.27 o 
  11   3   4       84.13      132.83     20.14 o 
  -9   4   4       31.88       45.92     19.83 o 
  -8   4   4        1.01       -1.55     14.03 o 
  -7   4   4       43.41       40.12     12.11 o 
  -6   4   4       12.52        7.76      8.70 o 
  -5   4   4        1.78        5.44      6.21 o 
  -4   4   4      197.96      189.67      9.11 o 
  -3   4   4        0.61        2.28      3.83 o 
  -2   4   4        0.10       -0.16      2.69 o 
  -1   4   4     5139.80     5194.23    108.60 o 
   0   4   4       40.21       36.49      3.88 o 
   1   4   4      724.51      699.50     16.72 o 
   2   4   4        6.33       10.20      2.80 o 
   3   4   4       38.57       34.63      4.45 o 
   4   4   4      749.90      709.28     22.72 o 
   5   4   4       17.24       17.03      5.23 o 
   6   4   4        1.91        0.31      6.21 o 
   7   4   4        9.22        9.21      7.14 o 
   8   4   4      141.95      170.56     15.12 o 
   9   4   4        1.32        2.54     10.09 o 
  10   4   4        2.50        6.52     15.22 o 
  11   4   4        4.70       15.84     15.94 o 
  -8   5   4        0.23       -1.40     16.88 o 
  -7   5   4        7.84        6.42     14.49 o 
  -6   5   4       76.44       72.94     13.04 o 
  -5   5   4      103.67      102.70     11.13 o 
  -4   5   4       17.08       16.82      5.07 o 
  -3   5   4       13.21        9.37      4.56 o 
  -2   5   4       13.80       16.31      3.21 o 
  -1   5   4      807.98      830.36     21.22 o 
   0   5   4      126.97      109.64      4.92 o 
   1   5   4        8.01       10.20      3.11 o 
   2   5   4       12.55        9.68      3.47 o 
   3   5   4       19.10       16.82      4.09 o 
   4   5   4      818.86      806.60     23.09 o 
   5   5   4      181.09      165.13      9.52 o 
   6   5   4       64.10       57.36      6.94 o 
   7   5   4       32.47       28.37      8.18 o 
   8   5   4        8.02        8.64      9.06 o 
   9   5   4        0.57       -1.09     11.60 o 
  10   5   4        2.33       -1.24     14.29 o 
  11   5   4       23.27       35.10     21.17 o 
  -8   6   4       43.54       53.42     17.96 o 
  -7   6   4        6.83        8.02     14.03 o 
  -6   6   4       39.69       36.91     12.79 o 
  -5   6   4       10.40       12.73      7.25 o 
  -4   6   4       11.41        8.13      5.90 o 
  -3   6   4        4.51        6.52      4.19 o 
  -2   6   4        0.03        0.52      3.11 o 
  -1   6   4        0.24        0.16      3.99 o 
   0   6   4      295.16      269.85     11.91 o 
   1   6   4      364.51      362.04     13.20 o 
   2   6   4      190.87      174.91      8.70 o 
   3   6   4      311.48      280.46     12.11 o 
   4   6   4       63.29       58.96      5.95 o 
   5   6   4      111.92      112.17      7.97 o 
   6   6   4       51.47       55.18      6.42 o 
   7   6   4       13.56       13.20      7.14 o 
   8   6   4        2.79        2.64      8.85 o 
   9   6   4        0.00        3.88     10.66 o 
  10   6   4        0.27       -2.33     18.22 o 
  11   6   4        0.07      -11.23     19.00 o 
  -7   7   4        2.49        6.73     13.51 o 
  -6   7   4       38.37       51.25     12.16 o 
  -5   7   4       28.18       33.91      8.64 o 
  -4   7   4        8.85        5.33      4.81 o 
  -3   7   4        0.29        6.16      6.99 o 
  -2   7   4      121.60      113.57      9.01 o 
  -1   7   4       33.30       37.06      5.23 o 
   0   7   4        6.17       10.09      5.28 o 
   1   7   4       69.98       65.07      5.23 o 
   2   7   4        1.18        0.52      4.24 o 
   3   7   4       45.80       46.12     10.09 o 
   4   7   4       10.28       15.48      6.47 o 
   5   7   4        9.88        2.48      7.56 o 
   6   7   4       30.30       28.21      8.96 o 
   7   7   4       15.89       15.63      9.99 o 
   8   7   4       20.56       23.76      9.94 o 
   9   7   4        3.35       -3.88     23.66 o 
  10   7   4        1.37      -11.23     26.56 o 
  -6   8   4       20.48       46.48     26.30 o 
  -5   8   4        0.15       -2.02     10.20 o 
  -4   8   4        3.02        0.93     10.46 o 
  -3   8   4       85.84       93.33     11.49 o 
  -2   8   4      150.88      163.42     12.79 o 
  -1   8   4      192.31      188.53     12.22 o 
   0   8   4      423.20      412.72     20.14 o 
   1   8   4        1.83        6.11      6.83 o 
   2   8   4       26.13       26.87      4.92 o 
   3   8   4       13.22       20.24      9.16 o 
   4   8   4        0.13        4.87     10.72 o 
   5   8   4        1.57       -2.90      7.71 o 
   6   8   4       17.54       27.90      9.52 o 
   7   8   4       56.48       71.18     13.92 o 
   8   8   4       16.76       22.31     18.07 o 
   9   8   4       37.02       61.86     19.88 o 
  10   8   4       19.41       44.72     20.34 o 
  -5   9   4       15.47       29.35     23.66 o 
  -4   9   4        0.47       -0.72     10.72 o 
  -3   9   4        0.45        4.30      9.58 o 
  -2   9   4       60.33       91.93     10.61 o 
  -1   9   4       23.35       26.87      6.57 o 
   0   9   4       78.33       77.34     10.66 o 
   1   9   4       21.80       26.92      7.92 o 
   2   9   4        9.01        8.39      4.45 o 
   3   9   4        0.11       -7.87     12.27 o 
   4   9   4       53.85       47.31     13.30 o 
   5   9   4       10.61        4.30     14.13 o 
   6   9   4        1.31        6.88     10.87 o 
   7   9   4        2.21       11.70     15.12 o 
   8   9   4        0.76       10.66     18.27 o 
   9   9   4        2.56        1.86     18.12 o 
  -3  10   4        0.02        9.94     20.71 o 
  -2  10   4       39.98       43.28     12.48 o 
  -1  10   4       85.28      113.42     13.30 o 
   0  10   4      131.25      141.94     13.56 o 
   1  10   4       17.45       16.25      9.32 o 
   2  10   4        5.48        2.95      6.57 o 
   3  10   4        3.65        4.04      8.18 o 
   4  10   4        6.18        3.62     13.82 o 
   5  10   4       16.23        6.00     18.12 o 
   6  10   4       88.72      119.84     35.77 o 
   7  10   4        6.75        9.37     30.75 o 
   8  10   4       20.60       44.62     19.20 o 
  -2  11   4       11.51       27.44     32.15 o 
  -1  11   4       21.35       32.97     33.96 o 
   0  11   4       29.37       20.34     38.00 o 
   1  11   4       11.33       37.89     33.85 o 
   2  11   4       11.65       23.76     27.44 o 
   3  11   4        0.28       -9.47     25.99 o 
   4  11   4        3.55        4.81     18.27 o 
   5  11   4       15.23       21.48     29.97 o 
   6  11   4        0.42      -12.79     31.01 o 
   7  11   4        0.29        1.29     32.61 o 
   1  12   4       32.38       52.28     36.49 o 
   2  12   4        6.80      -12.89     39.86 o 
   3  12   4        2.20        6.06     29.66 o 
   4  12   4        0.83        4.14     40.69 o 
   5  12   4        1.11       -7.04     37.79 o 
  -6  -8   5       11.88        8.33     30.54 o 
  -5  -8   5       16.79       22.67     16.25 o 
  -4  -8   5       29.29       39.96     15.89 o 
  -3  -8   5        7.01       13.51     14.65 o 
  -2  -8   5       13.51       22.83     14.34 o 
  -1  -8   5       37.50       55.23     13.56 o 
   0  -8   5        2.21        8.39     12.94 o 
   1  -8   5        5.43        5.59     21.95 o 
   2  -8   5        3.73       -4.40     23.76 o 
  -7  -7   5        1.47        2.28     18.12 o 
  -6  -7   5        0.35        3.11     13.56 o 
  -5  -7   5       39.97       38.20     18.79 o 
  -4  -7   5       50.46       66.21     15.43 o 
  -3  -7   5       18.80       19.10     12.42 o 
  -2  -7   5        6.54        8.96     10.46 o 
  -1  -7   5       66.27       75.47     13.46 o 
   0  -7   5       26.08       26.09     11.80 o 
   1  -7   5        9.91        8.28     11.08 o 
   2  -7   5        0.03        0.62     21.22 o 
   3  -7   5        0.29        4.71     22.47 o 
   4  -7   5        3.49        4.04     35.15 o 
  -8  -6   5        0.27      -18.64     35.61 o 
  -7  -6   5        1.69        7.92     18.48 o 
  -6  -6   5        0.00       -0.72     13.30 o 
  -5  -6   5       41.40       49.49     13.72 o 
  -4  -6   5       76.17       82.05     15.01 o 
  -3  -6   5       46.42       57.77     12.22 o 
  -2  -6   5      172.33      169.27     15.12 o 
  -1  -6   5      197.09      209.91     15.17 o 
   0  -6   5        8.86        7.35      8.33 o 
   1  -6   5        6.50        8.28      8.02 o 
   2  -6   5       11.55        9.99     11.49 o 
   3  -6   5       50.07       56.42     16.31 o 
   4  -6   5        4.48       10.20     30.70 o 
   5  -6   5        6.72       14.13     13.61 o 
  -9  -5   5       38.33       35.56     39.50 o 
  -8  -5   5       21.13       29.51     18.22 o 
  -7  -5   5        0.38       -3.83     14.86 o 
  -6  -5   5        0.14        2.28     14.44 o 
  -5  -5   5       56.78       44.52     14.18 o 
  -4  -5   5      225.08      215.44     17.81 o 
  -3  -5   5      101.34       96.80     10.51 o 
  -2  -5   5       13.12        9.63      6.78 o 
  -1  -5   5       55.55       46.02      7.35 o 
   0  -5   5      553.86      572.62     26.66 o 
   1  -5   5      143.94      143.60     10.30 o 
   2  -5   5        0.01       -2.69      9.89 o 
   3  -5   5        1.57       -1.50     12.27 o 
   4  -5   5      107.62      116.42     20.76 o 
   5  -5   5       44.83       33.13     15.27 o 
   6  -5   5       30.73       39.44     13.41 o 
  -9  -4   5        0.43       -4.97     20.24 o 
  -8  -4   5       91.60      117.25     23.14 o 
  -7  -4   5       11.69       10.46     13.82 o 
  -6  -4   5      195.51      204.00     19.41 o 
  -5  -4   5       65.42       61.81     12.37 o 
  -4  -4   5        0.09        5.38      7.30 o 
  -3  -4   5       27.80       28.83      6.73 o 
  -2  -4   5      109.94      110.36      8.49 o 
  -1  -4   5      140.65      137.12      9.58 o 
   0  -4   5      140.25      141.94      9.32 o 
   1  -4   5      216.91      214.51     12.79 o 
   2  -4   5      258.90      260.43     14.03 o 
   3  -4   5       56.39       55.39     11.96 o 
   4  -4   5        4.92       11.28     13.10 o 
   5  -4   5       22.80       35.46      9.78 o 
   6  -4   5      129.98      131.28     16.88 o 
   7  -4   5        1.23       -3.73     13.15 o 
  -9  -3   5        2.67        1.86     19.15 o 
  -8  -3   5      126.90      167.36     36.44 o 
  -7  -3   5       32.09       38.05     18.07 o 
  -6  -3   5       25.71       31.47     10.35 o 
  -5  -3   5        7.98        6.11      7.25 o 
  -4  -3   5       59.64       44.62      7.14 o 
  -3  -3   5       42.91       38.98      5.90 o 
  -2  -3   5       22.84       21.74      5.80 o 
  -1  -3   5        6.98        8.44      4.61 o 
   0  -3   5       59.88       54.04      5.38 o 
   1  -3   5      133.79      129.31      7.66 o 
   2  -3   5      575.53      543.17     20.29 o 
   3  -3   5      101.21       95.25     11.39 o 
   4  -3   5       17.94       18.12      6.83 o 
   5  -3   5       55.40       64.29      9.01 o 
   6  -3   5       91.93       87.95     13.36 o 
   7  -3   5        9.28        9.58     12.37 o 
   8  -3   5        0.06       -4.14     14.18 o 
 -10  -2   5        0.29       -9.01     22.93 o 
  -9  -2   5        4.45       15.12     19.31 o 
  -8  -2   5        0.99       -0.98     13.04 o 
  -7  -2   5       58.00       50.47     12.58 o 
  -6  -2   5        9.13        7.66     12.79 o 
  -5  -2   5        5.35        4.40      7.56 o 
  -4  -2   5        0.01        0.16      5.28 o 
  -3  -2   5      150.46      130.71      7.56 o 
  -2  -2   5      145.40      145.04      8.28 o 
  -1  -2   5        6.01        8.13      3.21 o 
   0  -2   5      148.13      142.82      7.66 o 
   1  -2   5       66.57       64.08      5.59 o 
   2  -2   5      620.04      603.11     23.40 o 
   3  -2   5       34.33       34.37      8.23 o 
   4  -2   5      122.67      111.40      8.44 o 
   5  -2   5       56.01       59.01      8.44 o 
   6  -2   5       65.07       59.48      9.89 o 
   7  -2   5      144.93      126.88     16.67 o 
   8  -2   5        5.69       -4.50     11.34 o 
   9  -2   5       11.04        5.44     21.12 o 
 -10  -1   5        0.12       -1.60     19.77 o 
  -9  -1   5       28.73       56.63     19.05 o 
  -8  -1   5        0.01       -2.90     12.53 o 
  -7  -1   5        3.01        1.29      9.52 o 
  -6  -1   5        1.13        6.00      7.61 o 
  -5  -1   5       36.75       35.25      7.20 o 
  -4  -1   5        1.97        4.56      4.97 o 
  -3  -1   5      351.99      352.41      9.37 o 
  -2  -1   5      177.46      162.23      9.27 o 
  -1  -1   5      325.29      354.90     14.13 o 
   0  -1   5       43.25       39.76      4.14 o 
   1  -1   5      556.33      549.07     16.36 o 
   2  -1   5      334.04      309.76     11.54 o 
   3  -1   5      549.78      565.69     22.93 o 
   4  -1   5      116.57      112.80      7.35 o 
   5  -1   5      124.13      115.69      8.96 o 
   6  -1   5       65.63       59.63      9.06 o 
   7  -1   5       25.80       36.34     10.87 o 
   8  -1   5        6.30        7.20     11.34 o 
   9  -1   5        0.02        0.98     13.15 o 
 -10   0   5       10.88       -1.55     20.65 o 
  -9   0   5       37.42       31.78     16.10 o 
  -8   0   5       35.66       47.99     13.72 o 
  -7   0   5       34.44       44.05     10.15 o 
  -6   0   5       84.82       76.46      8.70 o 
  -5   0   5       43.28       47.47      6.94 o 
  -4   0   5      660.46      695.98     22.00 o 
  -3   0   5      453.33      459.62     14.13 o 
  -2   0   5      130.12      130.96      7.51 o 
  -1   0   5      704.62      750.74     22.67 o 
   0   0   5      118.06      120.40      5.12 o 
   1   0   5       47.20       38.67      4.04 o 
   2   0   5        0.01        0.93      3.00 o 
   3   0   5        0.01        1.60      2.12 o 
   4   0   5       46.69       46.48      5.12 o 
   5   0   5       26.06       21.69      5.75 o 
   6   0   5       70.22       60.56      8.02 o 
   7   0   5       79.64       93.75     12.63 o 
   8   0   5        3.45        2.28     11.96 o 
   9   0   5        4.84        7.04     13.72 o 
  10   0   5        9.76       22.26     14.80 o 
  -9   1   5       10.11        4.71     16.82 o 
  -8   1   5       15.13       13.56     11.18 o 
  -7   1   5       68.89       58.80     10.46 o 
  -6   1   5       41.41       37.27      7.66 o 
  -5   1   5      452.38      430.42     15.32 o 
  -4   1   5      175.32      167.61      8.02 o 
  -3   1   5      100.60       99.91      6.06 o 
  -2   1   5       13.63       10.51      3.42 o 
  -1   1   5      343.20      345.89     10.25 o 
   0   1   5      282.83      295.84      8.90 o 
   1   1   5      349.12      369.65     11.03 o 
   2   1   5      324.41      323.58     15.58 o 
   3   1   5     2009.40     2048.54     56.89 o 
   4   1   5       11.29        9.78      6.32 o 
   5   1   5       91.96       78.06      7.45 o 
   6   1   5       97.79       96.96      9.94 o 
   7   1   5        0.74        0.57      8.80 o 
   8   1   5       11.86       14.49     10.46 o 
   9   1   5        0.44        2.54     12.89 o 
  10   1   5       33.11       42.40     16.25 o 
  -9   2   5        0.15       -5.64     18.17 o 
  -8   2   5       31.84       11.28     11.08 o 
  -7   2   5      224.81      216.53     14.34 o 
  -6   2   5      578.95      578.57     23.29 o 
  -5   2   5        3.88        1.92      6.26 o 
  -4   2   5       14.89        9.63      4.35 o 
  -3   2   5      190.76      182.83      7.45 o 
  -2   2   5      377.43      372.97     10.46 o 
  -1   2   5       34.43       33.34      2.80 o 
   0   2   5      580.43      613.93     15.89 o 
   1   2   5      683.75      678.64     19.88 o 
   2   2   5       43.69       37.22      4.04 o 
   3   2   5      110.72       99.44      7.30 o 
   4   2   5      625.78      591.93     19.20 o 
   5   2   5      245.15      220.21     13.20 o 
   6   2   5        0.11        2.33      5.64 o 
   7   2   5       66.42       65.64      8.80 o 
   8   2   5       40.71       49.64      9.99 o 
   9   2   5       12.39       13.30     10.35 o 
  10   2   5        7.83        9.37     15.58 o 
  -9   3   5        4.97        7.92     17.60 o 
  -8   3   5        1.76        3.42     12.11 o 
  -7   3   5       19.41        8.54      8.90 o 
  -6   3   5      197.50      179.00     12.94 o 
  -5   3   5      475.32      480.84     17.91 o 
  -4   3   5       12.72       10.82      4.09 o 
  -3   3   5       61.27       57.67      4.19 o 
  -2   3   5        8.53        8.18      3.26 o 
  -1   3   5       79.65       78.42      3.99 o 
   0   3   5      993.78     1045.18     25.36 o 
   1   3   5       16.17       14.44      3.05 o 
   2   3   5        0.14       -0.36      3.73 o 
   3   3   5     1103.50     1174.49     42.60 o 
   4   3   5      913.95      950.56     30.28 o 
   5   3   5      111.94       98.35      7.92 o 
   6   3   5      130.37      120.46      9.89 o 
   7   3   5       79.83       75.11      9.89 o 
   8   3   5        0.10        2.48      9.32 o 
   9   3   5       13.13       19.36      9.42 o 
  10   3   5        5.86       12.89     14.44 o 
  -8   4   5        2.53        3.05     19.31 o 
  -7   4   5        1.94        3.78      9.47 o 
  -6   4   5        4.86        8.75      7.71 o 
  -5   4   5        0.02        0.93      6.57 o 
  -4   4   5        0.02        0.05      4.14 o 
  -3   4   5        0.39        2.43      3.42 o 
  -2   4   5       83.57       98.09      6.68 o 
  -1   4   5      549.06      534.32     18.53 o 
   0   4   5        2.06        5.38      3.52 o 
   1   4   5        4.89        5.28      3.31 o 
   2   4   5      164.95      165.75      8.85 o 
   3   4   5       10.41       16.88      4.24 o 
   4   4   5       12.15       14.96      4.81 o 
   5   4   5        1.18        1.14      5.02 o 
   6   4   5        0.06        2.12      6.26 o 
   7   4   5      260.13      245.11     14.91 o 
   8   4   5        0.96        1.71     10.35 o 
   9   4   5        9.55       16.93     11.96 o 
  10   4   5        1.00        6.57     19.98 o 
  11   4   5        4.65       -9.16     20.96 o 
  -8   5   5       23.58       33.96     16.62 o 
  -7   5   5        5.65        4.97     15.12 o 
  -6   5   5        3.50        4.61      9.42 o 
  -5   5   5        8.93        9.89      6.73 o 
  -4   5   5        1.19        0.83      4.97 o 
  -3   5   5       15.50       11.96      4.45 o 
  -2   5   5        7.85       12.68      5.23 o 
  -1   5   5       64.67       65.43      6.00 o 
   0   5   5       13.32       11.23      4.24 o 
   1   5   5        6.26        6.83      5.23 o 
   2   5   5       12.77       11.75      3.31 o 
   3   5   5        2.17        3.26      3.99 o 
   4   5   5       43.12       45.55      6.68 o 
   5   5   5        9.45       11.54      6.11 o 
   6   5   5       19.40       22.16      6.26 o 
   7   5   5       76.15       69.78      9.16 o 
   8   5   5        0.29        0.57     10.35 o 
   9   5   5       78.54       83.03     13.30 o 
  10   5   5       38.07       76.40     18.22 o 
  11   5   5        0.30       -3.78     16.46 o 
  -7   6   5        0.23        2.90     10.97 o 
  -6   6   5       25.92       28.11      9.73 o 
  -5   6   5       86.04       87.79     10.72 o 
  -4   6   5       55.11       44.62      6.78 o 
  -3   6   5        7.63        5.44      4.19 o 
  -2   6   5       55.51       56.06      4.19 o 
  -1   6   5       33.48       25.83      5.44 o 
   0   6   5        9.28        7.30      5.44 o 
   1   6   5       43.85       38.15      3.73 o 
   2   6   5        3.46        5.69      3.73 o 
   3   6   5        7.96        9.52      4.14 o 
   4   6   5       96.84       94.26      8.18 o 
   5   6   5      258.12      255.98     13.10 o 
   6   6   5        0.08        4.35      7.25 o 
   7   6   5        4.28        2.69      8.02 o 
   8   6   5       14.01       21.64     10.20 o 
   9   6   5        9.63        5.23     11.18 o 
  10   6   5        4.33        7.51     16.10 o 
  -7   7   5        6.61        6.57     32.77 o 
  -6   7   5        7.37       12.73     12.16 o 
  -5   7   5       94.46      114.14     11.44 o 
  -4   7   5       11.04        9.94      5.54 o 
  -3   7   5        4.86        9.99      4.30 o 
  -2   7   5       30.75       24.12      5.12 o 
  -1   7   5       93.13       88.21     12.42 o 
   0   7   5       76.08       72.06      3.78 o 
   1   7   5       22.37       22.57      4.30 o 
   2   7   5        1.86       -1.45      4.40 o 
   3   7   5      116.63      108.19      6.06 o 
   4   7   5        0.01        1.04      4.56 o 
   5   7   5       32.31       33.34      6.11 o 
   6   7   5      190.82      183.92     11.54 o 
   7   7   5        0.20        5.54      7.66 o 
   8   7   5       39.36       40.84      9.63 o 
   9   7   5        1.09        3.83     14.75 o 
  10   7   5        0.71       -6.63     18.01 o 
  -6   8   5        1.57      -11.44     23.50 o 
  -5   8   5        0.27        5.69     20.96 o 
  -4   8   5        6.48        3.42      9.99 o 
  -3   8   5       28.48       26.40      8.70 o 
  -2   8   5      102.88      113.73      9.47 o 
  -1   8   5       25.31       26.61      4.09 o 
   0   8   5      126.11      123.87      9.78 o 
   1   8   5      164.24      165.60      9.01 o 
   2   8   5      247.55      261.83     13.15 o 
   3   8   5        5.75        3.16      4.09 o 
   4   8   5        0.27       -0.36      6.99 o 
   5   8   5        0.06        5.54      8.64 o 
   6   8   5      243.78      247.80     16.41 o 
   7   8   5       86.34      112.43     13.41 o 
   8   8   5        2.32       -5.85     17.08 o 
   9   8   5        1.00       -1.09     20.40 o 
  10   8   5       34.37       69.31     24.12 o 
  -5   9   5        3.71       21.12     27.18 o 
  -4   9   5        0.07       -0.26     22.93 o 
  -3   9   5        2.37        8.70     20.55 o 
  -2   9   5       20.68       25.42      8.18 o 
  -1   9   5      114.02      104.77      7.51 o 
   0   9   5       78.44       84.89      9.32 o 
   1   9   5       87.47       82.10     10.61 o 
   2   9   5       81.82       84.07      7.56 o 
   3   9   5       15.10       16.25      7.87 o 
   4   9   5        4.46        8.80     12.27 o 
   5   9   5       11.75        8.80     13.61 o 
   6   9   5       69.77       69.88     12.94 o 
   7   9   5      270.59      383.01     31.16 o 
   8   9   5       39.44       69.78     20.08 o 
   9   9   5        5.53       10.61     21.43 o 
  -3  10   5        8.15        5.90     21.84 o 
  -2  10   5        0.03        7.61     21.22 o 
  -1  10   5       16.65       24.38     21.48 o 
   0  10   5       71.30       88.31     21.12 o 
   1  10   5        2.82        0.57      9.68 o 
   2  10   5        5.05        5.95      7.76 o 
   3  10   5       19.39       14.39      8.18 o 
   4  10   5        1.28       -1.09     10.35 o 
   5  10   5       41.19       44.67     18.53 o 
   6  10   5       22.11       43.07     18.01 o 
   7  10   5       11.44       12.42     16.20 o 
   8  10   5       13.64       -3.52     18.22 o 
  -2  11   5       24.57       28.83     25.57 o 
  -1  11   5        2.75       -3.36     31.68 o 
   0  11   5       14.35       29.20     31.58 o 
   1  11   5        0.12       12.22     28.47 o 
   2  11   5        0.08       12.32     27.49 o 
   3  11   5        2.31       -3.42     26.56 o 
   4  11   5        0.12      -22.16     35.15 o 
   5  11   5        4.06        7.92     31.32 o 
   6  11   5        0.12       13.10     32.46 o 
   7  11   5        1.45       -0.52     31.27 o 
   1  12   5        0.01       23.81     39.76 o 
   2  12   5        2.28       -9.27     34.22 o 
   3  12   5        0.01      -19.67     39.96 o 
   4  12   5        0.13        6.63     30.64 o 
   5  12   5        3.18       13.51     40.69 o 
  -4  -8   6        7.79       23.24     20.45 o 
  -3  -8   6        0.15        2.23     17.86 o 
  -2  -8   6       44.09       48.97     16.98 o 
  -1  -8   6       26.29       49.90     15.22 o 
   0  -8   6        5.22       11.54     16.10 o 
  -6  -7   6       25.55       33.54     18.27 o 
  -5  -7   6        3.47       11.34     17.08 o 
  -4  -7   6       14.66       22.47     14.96 o 
  -3  -7   6        1.70       -0.10     12.99 o 
  -2  -7   6        0.58        1.45     13.61 o 
  -1  -7   6       59.93       56.89     12.99 o 
   0  -7   6       16.58       15.27     11.65 o 
   1  -7   6        3.40       11.96     15.17 o 
   2  -7   6       17.69       23.24     23.97 o 
   3  -7   6        0.01       10.51     37.43 o 
  -7  -6   6       16.05       31.73     35.10 o 
  -6  -6   6       41.85       64.86     22.62 o 
  -5  -6   6        8.19       11.39     13.36 o 
  -4  -6   6       52.83       51.51     14.44 o 
  -3  -6   6        9.84        8.90     12.94 o 
  -2  -6   6        2.82        4.92     10.66 o 
  -1  -6   6        5.60        5.90     10.46 o 
   0  -6   6       73.09       79.51     13.56 o 
   1  -6   6       49.22       52.70     10.72 o 
   2  -6   6        3.74       11.18     14.65 o 
   3  -6   6        5.75        5.18     29.51 o 
   4  -6   6       30.67       38.93     35.56 o 
  -8  -5   6        0.05        8.54     39.29 o 
  -7  -5   6       34.11       43.43     34.99 o 
  -6  -5   6       29.95       29.56     13.82 o 
  -5  -5   6      173.48      174.96     18.53 o 
  -4  -5   6       37.64       31.42     11.65 o 
  -3  -5   6      293.08      315.09     20.34 o 
  -2  -5   6      149.89      153.74     12.06 o 
  -1  -5   6       63.75       70.97      9.21 o 
   0  -5   6       76.05       77.91      9.94 o 
   1  -5   6       78.88       72.94      9.32 o 
   2  -5   6        5.74        5.33     13.56 o 
   3  -5   6      115.06      106.79     18.12 o 
   4  -5   6        0.10       -5.69     30.75 o 
   5  -5   6        0.24        4.61     13.61 o 
   6  -5   6        0.63       -5.38     18.22 o 
  -8  -4   6        1.70       -4.76     24.90 o 
  -7  -4   6        4.35        4.04     14.13 o 
  -6  -4   6        0.41        0.36     12.16 o 
  -5  -4   6        1.44        1.19     10.72 o 
  -4  -4   6        2.50        3.62     10.56 o 
  -3  -4   6       39.20       44.98      7.56 o 
  -2  -4   6        1.30        0.78      6.16 o 
  -1  -4   6        4.37        0.72      6.16 o 
   0  -4   6        8.55        4.76      6.42 o 
   1  -4   6       32.89       33.60      7.76 o 
   2  -4   6      171.52      165.44     12.79 o 
   3  -4   6       45.41       46.69     13.92 o 
   4  -4   6       41.21       45.09     15.94 o 
   5  -4   6        2.22        2.43      9.89 o 
   6  -4   6       17.57       18.17     10.77 o 
   7  -4   6        1.94       -0.52     19.52 o 
  -9  -3   6        0.38       -0.52     36.75 o 
  -8  -3   6        0.11       -6.94     17.91 o 
  -7  -3   6      193.22      203.23     18.69 o 
  -6  -3   6      347.73      361.27     23.19 o 
  -5  -3   6       20.33       15.12      7.61 o 
  -4  -3   6        5.04        6.88      5.54 o 
  -3  -3   6      149.32      143.54      9.42 o 
  -2  -3   6       17.83       19.67      6.06 o 
  -1  -3   6        0.20       -0.67      5.02 o 
   0  -3   6       96.07       99.34      7.97 o 
   1  -3   6       71.36       81.89      7.76 o 
   2  -3   6       69.72       58.91      7.87 o 
   3  -3   6        0.00       -6.42     12.01 o 
   4  -3   6        4.15        4.61     12.27 o 
   5  -3   6        5.93        2.85      8.33 o 
   6  -3   6       38.10       42.29     12.06 o 
   7  -3   6        1.83        7.76     17.91 o 
   8  -3   6        0.17       -0.41     15.48 o 
  -9  -2   6       12.40      -10.56     34.11 o 
  -8  -2   6        1.15       -8.39     28.99 o 
  -7  -2   6       85.26       96.59     17.55 o 
  -6  -2   6      243.95      232.06     13.25 o 
  -5  -2   6        2.25        1.04      5.64 o 
  -4  -2   6        4.15        3.26      3.42 o 
  -3  -2   6        2.43       -1.04      6.73 o 
  -2  -2   6      133.90      142.72     12.37 o 
  -1  -2   6        0.02        0.93      4.24 o 
   0  -2   6        1.02        0.57      5.23 o 
   1  -2   6      113.01      104.10      7.66 o 
   2  -2   6        1.76        0.62      5.64 o 
   3  -2   6      194.62      177.76     14.96 o 
   4  -2   6       56.75       60.98      7.66 o 
   5  -2   6       35.85       40.38      8.28 o 
   6  -2   6       41.20       37.17     10.30 o 
   7  -2   6       56.03       54.97     13.98 o 
   8  -2   6       24.00       17.13     18.84 o 
  -9  -1   6        0.00       10.25     18.43 o 
  -8  -1   6        0.01        5.90     16.05 o 
  -7  -1   6        2.81        2.17     14.86 o 
  -6  -1   6      496.32      487.21     23.60 o 
  -5  -1   6      178.59      178.33     11.03 o 
  -4  -1   6      103.82       99.96      9.27 o 
  -3  -1   6      286.99      276.73     13.36 o 
  -2  -1   6      181.79      167.20      8.70 o 
  -1  -1   6       26.94       28.06      5.75 o 
   0  -1   6       73.52       71.69      5.33 o 
   1  -1   6       11.21        9.42      4.81 o 
   2  -1   6        3.47        4.14      4.71 o 
   3  -1   6        1.94        4.19      5.54 o 
   4  -1   6      105.51      102.49      7.76 o 
   5  -1   6       53.59       56.68      7.40 o 
   6  -1   6      116.05      111.55     11.91 o 
   7  -1   6       10.59        5.90      9.52 o 
   8  -1   6       20.83       20.14     13.72 o 
   9  -1   6        4.43      -11.39     20.24 o 
  -9   0   6        2.38       11.34     19.00 o 
  -8   0   6        5.21       11.96     14.18 o 
  -7   0   6        0.66       -4.66     10.15 o 
  -6   0   6      154.02      146.29     14.29 o 
  -5   0   6      451.26      450.77     19.41 o 
  -4   0   6      202.26      207.27      9.78 o 
  -3   0   6      269.67      265.76     12.22 o 
  -2   0   6       13.87       15.22      5.18 o 
  -1   0   6      301.85      286.72     12.01 o 
   0   0   6     1136.24     1193.90     26.14 o 
   1   0   6      148.04      136.87      7.09 o 
   2   0   6      197.80      205.45      8.70 o 
   3   0   6        7.40       12.22      7.25 o 
   4   0   6       18.37       11.75      6.47 o 
   5   0   6        7.49        8.54      4.97 o 
   6   0   6        5.90        7.92      7.40 o 
   7   0   6        0.21        6.21      9.06 o 
   8   0   6        2.25        3.21     12.06 o 
   9   0   6       27.88        9.32     18.43 o 
  -9   1   6        2.48       10.20     17.86 o 
  -8   1   6        0.46        1.35     13.46 o 
  -7   1   6       29.66       24.33     10.20 o 
  -6   1   6       33.78       29.14      8.44 o 
  -5   1   6        7.37        4.09      6.52 o 
  -4   1   6      108.68      103.89      7.82 o 
  -3   1   6        1.10       -0.21      4.14 o 
  -2   1   6        5.27        3.57      4.45 o 
  -1   1   6       40.30       36.24      3.21 o 
   0   1   6        0.11        1.97      3.26 o 
   1   1   6        6.45        4.50      3.31 o 
   2   1   6      148.57      132.00      9.78 o 
   3   1   6      518.98      500.88     20.96 o 
   4   1   6      358.18      342.27     17.24 o 
   5   1   6       24.61       18.95      8.90 o 
   6   1   6      139.82      120.77     12.37 o 
   7   1   6       30.77       41.67      9.06 o 
   8   1   6        4.85        4.19     10.15 o 
   9   1   6       33.00       31.27     19.20 o 
  10   1   6        0.09       11.13     21.48 o 
  -9   2   6        0.35        4.04     17.60 o 
  -8   2   6        2.64       -2.23     11.28 o 
  -7   2   6        0.02        5.12      9.27 o 
  -6   2   6      176.57      171.44     11.08 o 
  -5   2   6     1326.49     1356.70     34.99 o 
  -4   2   6        2.08        2.43      5.85 o 
  -3   2   6       25.00       19.31      3.99 o 
  -2   2   6      206.57      198.83      7.09 o 
  -1   2   6      257.42      251.68      7.87 o 
   0   2   6        0.00       -0.72      3.47 o 
   1   2   6      160.28      160.16      7.45 o 
   2   2   6       78.20       72.52      4.71 o 
   3   2   6       14.86       10.35      6.21 o 
   4   2   6       73.60       53.78      7.92 o 
   5   2   6       83.05       74.39      9.11 o 
   6   2   6        9.59        1.09      9.52 o 
   7   2   6       27.70       42.96     12.99 o 
   8   2   6        3.63        1.09      9.63 o 
   9   2   6        0.37        1.55     11.96 o 
  10   2   6       61.85       88.93     19.26 o 
  -9   3   6        1.32       -3.11     20.96 o 
  -8   3   6        0.04       13.15     17.70 o 
  -7   3   6        1.44       -1.81      9.27 o 
  -6   3   6       28.09       26.56      7.87 o 
  -5   3   6       41.52       39.60      7.09 o 
  -4   3   6        3.57        4.19      4.09 o 
  -3   3   6        0.00        0.67      4.30 o 
  -2   3   6        3.84        6.16      3.78 o 
  -1   3   6      141.75      157.16      6.32 o 
   0   3   6       93.14       93.80      6.52 o 
   1   3   6       28.41       29.97      3.88 o 
   2   3   6       14.01       11.39      3.73 o 
   3   3   6       64.18       59.01      5.44 o 
   4   3   6      390.36      376.12     15.06 o 
   5   3   6       87.63       73.40      7.14 o 
   6   3   6        2.79        1.14      6.83 o 
   7   3   6       39.04       38.93      8.70 o 
   8   3   6       59.22       63.72     13.51 o 
   9   3   6        2.23        9.78     18.22 o 
  10   3   6        2.69       15.17     20.50 o 
  -8   4   6       16.87       25.11     15.27 o 
  -7   4   6       99.01       94.11     10.40 o 
  -6   4   6       21.25       27.02      7.35 o 
  -5   4   6      115.79      117.61      8.90 o 
  -4   4   6      196.73      186.92      8.75 o 
  -3   4   6       60.63       54.87      5.54 o 
  -2   4   6       18.97       17.50      3.73 o 
  -1   4   6       67.66       77.34      6.06 o 
   0   4   6      586.15      612.07     13.10 o 
   1   4   6      684.37      706.74     20.34 o 
   2   4   6       56.32       56.73      5.59 o 
   3   4   6       75.23       75.01      6.83 o 
   4   4   6       40.78       32.35      4.92 o 
   5   4   6        6.63       11.13      5.23 o 
   6   4   6       83.19       72.11      8.33 o 
   7   4   6        8.03        8.49      8.18 o 
   8   4   6       18.40        9.47     10.77 o 
   9   4   6       25.62       31.21     18.12 o 
  10   4   6        5.22       15.89     18.95 o 
  -8   5   6       10.35       16.77     19.20 o 
  -7   5   6        0.83        7.45     12.16 o 
  -6   5   6       16.83       16.00      9.32 o 
  -5   5   6       94.22       84.32      9.06 o 
  -4   5   6       12.99       17.55      5.64 o 
  -3   5   6       13.48       17.86      6.37 o 
  -2   5   6       93.66       92.92      8.28 o 
  -1   5   6       69.08       69.31      6.83 o 
   0   5   6       77.53       72.73      6.06 o 
   1   5   6        6.06        6.00      2.80 o 
   2   5   6        0.05        0.52      5.02 o 
   3   5   6        1.72        0.00      4.09 o 
   4   5   6       39.13       43.84      5.95 o 
   5   5   6       58.36       50.37      7.20 o 
   6   5   6        4.94        7.97      6.52 o 
   7   5   6       66.09       54.87      9.78 o 
   8   5   6       84.00       87.59     13.20 o 
   9   5   6        4.94        3.78     12.68 o 
  10   5   6       28.22       39.24     19.52 o 
  -7   6   6        1.32       -0.47     16.20 o 
  -6   6   6       62.30       62.84     11.13 o 
  -5   6   6       48.33       42.45      8.44 o 
  -4   6   6       34.45       42.14      5.95 o 
  -3   6   6       15.96       10.77      6.47 o 
  -2   6   6      219.30      219.07     12.37 o 
  -1   6   6        4.12        6.00      5.23 o 
   0   6   6       36.65       31.11      5.85 o 
   1   6   6      684.97      723.83     32.51 o 
   2   6   6        2.42        3.31      3.42 o 
   3   6   6       72.21       68.38      5.64 o 
   4   6   6       98.17       93.12      7.56 o 
   5   6   6       59.73       49.85      7.14 o 
   6   6   6        0.20        1.71      7.61 o 
   7   6   6        1.78        5.85      7.66 o 
   8   6   6       10.57       11.44      9.94 o 
   9   6   6        7.35        9.27     10.87 o 
  10   6   6        1.28       -2.33     17.08 o 
  -6   7   6       30.20       29.97     23.50 o 
  -5   7   6        0.11        1.29      7.82 o 
  -4   7   6      123.34      116.63      9.21 o 
  -3   7   6        1.21        1.19      6.42 o 
  -2   7   6        0.63       -1.40      5.75 o 
  -1   7   6       12.16       13.82      8.80 o 
   0   7   6       50.08       45.97      7.35 o 
   1   7   6      284.53      299.10     16.51 o 
   2   7   6       28.41       24.38      5.38 o 
   3   7   6       93.15       93.02      6.57 o 
   4   7   6       21.09       20.45      5.44 o 
   5   7   6        2.06       -1.92      5.75 o 
   6   7   6       78.36       79.82      9.37 o 
   7   7   6      129.83      123.15     12.11 o 
   8   7   6        3.49        3.78     12.01 o 
   9   7   6        0.04        2.64     15.12 o 
  10   7   6       17.16       30.08     16.56 o 
  -5   8   6        5.63        7.35     22.16 o 
  -4   8   6        4.99       15.17     20.91 o 
  -3   8   6        5.06       17.60     17.34 o 
  -2   8   6       29.10       24.02     15.06 o 
  -1   8   6        0.02        4.81      9.99 o 
   0   8   6        0.81       -0.41     10.66 o 
   1   8   6      306.83      305.67     16.67 o 
   2   8   6       61.64       57.67      6.32 o 
   3   8   6       41.76       43.53      5.95 o 
   4   8   6       46.91       49.90      6.26 o 
   5   8   6       22.83       27.12      6.68 o 
   6   8   6       24.58       29.30      7.30 o 
   7   8   6       46.68       49.75      8.85 o 
   8   8   6       16.89       10.92     10.04 o 
   9   8   6        0.44        5.07     17.96 o 
  -4   9   6        0.26       -0.78     19.67 o 
  -3   9   6        0.62        8.54     19.00 o 
  -2   9   6        0.36        7.14     16.51 o 
  -1   9   6        1.56       -4.97     14.39 o 
   0   9   6        0.00        5.54     15.63 o 
   1   9   6       98.48      109.90      7.92 o 
   2   9   6      326.51      353.76     14.70 o 
   3   9   6        0.82        1.24      4.71 o 
   4   9   6        9.13        5.49      8.85 o 
   5   9   6        0.17        1.29      9.42 o 
   6   9   6       14.38       26.56     11.75 o 
   7   9   6       13.82       18.43     12.42 o 
   8   9   6        0.29        7.76     16.93 o 
   9   9   6        3.22       -6.00     19.05 o 
  -3  10   6        9.28       20.50     23.81 o 
  -2  10   6       10.77       19.93     26.24 o 
  -1  10   6       50.16       53.58     19.36 o 
   0  10   6        5.58       -9.01     17.13 o 
   1  10   6       25.18       26.50     16.88 o 
   2  10   6       13.49       16.10      5.95 o 
   3  10   6        9.69       13.25      8.64 o 
   4  10   6        6.54        6.83      9.58 o 
   5  10   6       14.72       13.98     10.77 o 
   6  10   6       41.57       27.18     16.82 o 
   7  10   6       28.18       32.92     18.64 o 
   8  10   6        0.12       -5.85     16.98 o 
  -1  11   6        6.53       14.70     21.38 o 
   0  11   6       62.98       92.76     36.18 o 
   1  11   6        1.24       -6.42     34.94 o 
   2  11   6        3.97        8.18     33.60 o 
   3  11   6        4.69       -1.71     33.44 o 
   4  11   6        0.21       -6.52     27.28 o 
   5  11   6        0.25       18.07     34.16 o 
   6  11   6        1.61       14.08     36.60 o 
   7  11   6        0.01        3.57     40.53 o 
   2  12   6       13.67       19.00     38.82 o 
   3  12   6        0.60       12.27     39.50 o 
   4  12   6        0.28       10.30     39.91 o 
  -4  -7   7        0.01        0.72     21.48 o 
  -3  -7   7        0.47       12.27     18.74 o 
  -2  -7   7        6.68        3.62     17.70 o 
  -1  -7   7        6.68       13.10     13.82 o 
   0  -7   7       34.40       50.99     15.12 o 
   1  -7   7       26.57       39.91     17.50 o 
  -6  -6   7        2.12        1.09     21.07 o 
  -5  -6   7        0.35       -1.86     21.53 o 
  -4  -6   7       16.24       27.80     17.86 o 
  -3  -6   7        7.66        9.47     16.77 o 
  -2  -6   7        1.69       -2.23     13.51 o 
  -1  -6   7        3.33       11.34     14.03 o 
   0  -6   7       40.59       49.90     12.42 o 
   1  -6   7        1.95       -2.85     12.89 o 
   2  -6   7        0.25       -6.73     33.23 o 
   3  -6   7        2.32       -0.36     33.65 o 
  -7  -5   7        3.32        3.99     24.54 o 
  -6  -5   7        0.03       -5.02     31.01 o 
  -5  -5   7        6.38        9.63     17.50 o 
  -4  -5   7        0.01        9.47     16.93 o 
  -3  -5   7       15.32       15.79     10.72 o 
  -2  -5   7      268.22      297.65     20.19 o 
  -1  -5   7       11.00        7.30      9.11 o 
   0  -5   7       51.57       55.65     11.65 o 
   1  -5   7       21.89       27.75     10.82 o 
   2  -5   7        0.74       -2.12     15.48 o 
   3  -5   7        0.00        1.24     29.30 o 
   4  -5   7        1.12       -6.42     34.06 o 
   5  -5   7        4.06        5.28     18.43 o 
  -8  -4   7        3.45        1.92     27.85 o 
  -7  -4   7        1.27        7.09     26.30 o 
  -6  -4   7       11.54       22.52     21.79 o 
  -5  -4   7       69.05       63.15     19.20 o 
  -4  -4   7       21.46       21.69      8.02 o 
  -3  -4   7        2.68        4.61      8.18 o 
  -2  -4   7       95.08      115.12     11.34 o 
  -1  -4   7      135.09      153.02     12.94 o 
   0  -4   7       80.35       77.54     10.77 o 
   1  -4   7        7.74        7.97      9.37 o 
   2  -4   7        0.19       -1.45      9.73 o 
   3  -4   7       43.18       33.80     15.94 o 
   4  -4   7       53.09       49.12     31.52 o 
   5  -4   7        7.29       -0.67     11.75 o 
   6  -4   7        3.14       10.15     18.89 o 
  -8  -3   7        0.71       -9.89     20.76 o 
  -7  -3   7       26.70       42.14     19.00 o 
  -6  -3   7        0.44        7.09     19.62 o 
  -5  -3   7      104.38       93.95     16.98 o 
  -4  -3   7       77.57       86.24     18.38 o 
  -3  -3   7       98.56       89.09     11.34 o 
  -2  -3   7       54.36       44.83     11.70 o 
  -1  -3   7       73.40       65.02      8.59 o 
   0  -3   7       49.92       51.04      7.56 o 
   1  -3   7      559.87      584.01     24.33 o 
   2  -3   7      181.16      157.21     12.27 o 
   3  -3   7       41.44       41.98     12.22 o 
   4  -3   7       11.40       -3.62     17.24 o 
   5  -3   7       10.03       13.10      9.58 o 
   6  -3   7       17.04       11.18     15.17 o 
   7  -3   7       15.99       24.95     19.52 o 
  -8  -2   7        2.31        2.17     22.98 o 
  -7  -2   7       25.09       41.31     21.12 o 
  -6  -2   7       13.45        6.42      6.37 o 
  -5  -2   7        0.55       -1.81     11.34 o 
  -4  -2   7        8.93        9.99      9.89 o 
  -3  -2   7        8.88        4.56      8.23 o 
  -2  -2   7       59.61       51.97      9.73 o 
  -1  -2   7        0.38       -0.36      4.45 o 
   0  -2   7       59.01       62.95      7.25 o 
   1  -2   7       12.67        9.58      6.21 o 
   2  -2   7      595.90      586.81     21.74 o 
   3  -2   7      294.41      279.68     16.15 o 
   4  -2   7       56.49       61.24      8.49 o 
   5  -2   7        1.09        2.74      6.83 o 
   6  -2   7        0.04       -1.55      9.84 o 
   7  -2   7       36.33       56.73     19.15 o 
   8  -2   7       52.02       63.93     19.72 o 
  -8  -1   7        0.01        6.94     24.17 o 
  -7  -1   7       27.66       33.08     21.38 o 
  -6  -1   7      240.93      207.32     12.94 o 
  -5  -1   7       52.70       57.72     12.16 o 
  -4  -1   7      139.30      131.43     12.11 o 
  -3  -1   7        0.41       -2.33      6.99 o 
  -2  -1   7        6.02       10.51      8.08 o 
  -1  -1   7       12.78       10.97      5.12 o 
   0  -1   7        0.10        0.10      4.19 o 
   1  -1   7       17.56       16.10      5.69 o 
   2  -1   7        0.53       -1.40      5.85 o 
   3  -1   7      363.49      325.55     16.15 o 
   4  -1   7      445.88      453.93     15.01 o 
   5  -1   7       36.68       32.97      5.23 o 
   6  -1   7       18.74       22.98      7.35 o 
   7  -1   7        3.66       -0.93     16.20 o 
   8  -1   7       17.48       11.70     18.84 o 
  -9   0   7        8.28        7.61     27.75 o 
  -8   0   7       18.82       11.65     23.04 o 
  -7   0   7        1.56       -2.17     20.45 o 
  -6   0   7       34.61       36.91      9.58 o 
  -5   0   7       12.39       12.89      6.57 o 
  -4   0   7        0.14        0.83      8.59 o 
  -3   0   7        8.29        8.64      6.78 o 
  -2   0   7       15.30       19.26      5.75 o 
  -1   0   7      185.43      172.38      9.94 o 
   0   0   7       54.19       53.21      4.66 o 
   1   0   7       44.20       39.91      5.49 o 
   2   0   7      102.21       98.30      6.88 o 
   3   0   7       32.69       34.58      8.96 o 
   4   0   7       25.94       23.97      8.70 o 
   5   0   7       47.92       41.72     11.44 o 
   6   0   7       65.72       76.87     14.49 o 
   7   0   7        1.61        5.49     11.80 o 
   8   0   7        1.06        1.55     18.17 o 
   9   0   7        9.52      -17.34     21.79 o 
  -8   1   7        7.49        8.49     14.60 o 
  -7   1   7       14.18       19.98     11.39 o 
  -6   1   7       27.54       22.05      9.32 o 
  -5   1   7      122.45      104.51     10.87 o 
  -4   1   7       82.97       73.09      7.09 o 
  -3   1   7      108.34       93.12      8.64 o 
  -2   1   7       10.27        8.54      5.33 o 
  -1   1   7       42.15       43.90      5.75 o 
   0   1   7       23.36       23.81      3.99 o 
   1   1   7      222.57      235.01      9.47 o 
   2   1   7      118.73      131.69     11.08 o 
   3   1   7      134.32      143.85     11.39 o 
   4   1   7       70.65       53.78      9.84 o 
   5   1   7        0.57        2.12      9.21 o 
   6   1   7        1.60       -3.31     12.42 o 
   7   1   7        0.24        4.97     14.75 o 
   8   1   7       14.95       30.02     14.34 o 
   9   1   7        0.02        2.54     19.15 o 
  -8   2   7        1.40       12.32     14.08 o 
  -7   2   7        7.04       13.04      9.06 o 
  -6   2   7       18.49       20.50      9.32 o 
  -5   2   7      105.78      105.13     11.13 o 
  -4   2   7      969.55      957.29     29.61 o 
  -3   2   7      200.41      169.79      9.27 o 
  -2   2   7        2.35        6.99      4.09 o 
  -1   2   7        0.00       -0.41      4.24 o 
   0   2   7        1.89        0.05      4.04 o 
   1   2   7      695.99      727.24     21.53 o 
   2   2   7        0.24        0.57      3.36 o 
   3   2   7        9.99       10.40      7.51 o 
   4   2   7        9.55        7.92      7.71 o 
   5   2   7       31.26       38.15      9.21 o 
   6   2   7        0.05        0.05     11.08 o 
   7   2   7       21.53       21.84     11.96 o 
   8   2   7       14.70       18.58     13.04 o 
   9   2   7        0.00       -8.08     15.84 o 
  10   2   7        0.81        2.43     21.02 o 
  -8   3   7        1.04        6.73     14.49 o 
  -7   3   7        8.94        9.52     11.28 o 
  -6   3   7      158.46      147.89     11.60 o 
  -5   3   7       64.30       62.01      9.47 o 
  -4   3   7        0.40        1.40      6.63 o 
  -3   3   7      148.83      136.19      7.45 o 
  -2   3   7        0.00        1.45      4.04 o 
  -1   3   7        2.59        4.19      3.57 o 
   0   3   7        0.51       -1.97      4.87 o 
   1   3   7       78.80       75.63      5.44 o 
   2   3   7     1683.36     1762.80     45.29 o 
   3   3   7       96.89       92.87      9.06 o 
   4   3   7        7.16        6.57      7.45 o 
   5   3   7      265.65      237.65     16.15 o 
   6   3   7        1.05        4.61     10.51 o 
   7   3   7        0.70       11.13     12.01 o 
   8   3   7        0.12       -5.07     16.00 o 
   9   3   7       14.41       28.68     15.74 o 
  10   3   7        7.23       21.53     20.19 o 
  -8   4   7       17.37       10.77     14.65 o 
  -7   4   7        1.78        1.92     10.35 o 
  -6   4   7        9.01        9.06      7.92 o 
  -5   4   7       23.74       19.77      8.33 o 
  -4   4   7        0.10        3.68      6.16 o 
  -3   4   7       25.17       25.57      5.07 o 
  -2   4   7      268.76      269.49     10.72 o 
  -1   4   7       18.02       18.07      3.57 o 
   0   4   7        1.07        0.78      3.21 o 
   1   4   7      332.34      317.63     12.32 o 
   2   4   7      123.41      109.53      7.40 o 
   3   4   7      114.78      109.69      7.51 o 
   4   4   7       44.94       45.45      6.26 o 
   5   4   7        4.68        8.13      5.80 o 
   6   4   7       41.17       40.84      8.23 o 
   7   4   7       97.46       82.62     11.18 o 
   8   4   7        7.86        9.32      9.94 o 
   9   4   7        9.42       12.37     18.89 o 
  10   4   7        4.17       13.61     20.60 o 
  -7   5   7        7.78       12.32     10.97 o 
  -6   5   7        0.10       -5.64      9.11 o 
  -5   5   7      168.35      156.48      9.37 o 
  -4   5   7        3.59        4.35      5.95 o 
  -3   5   7       13.79       17.91      7.09 o 
  -2   5   7       52.80       48.71      7.40 o 
  -1   5   7        6.58        7.09      5.85 o 
   0   5   7      124.77      117.30      8.02 o 
   1   5   7      191.63      192.00      9.47 o 
   2   5   7        8.34        4.19      4.81 o 
   3   5   7       66.51       64.55      7.14 o 
   4   5   7      204.41      187.60     13.41 o 
   5   5   7       15.26        9.27      5.59 o 
   6   5   7      205.73      194.01     13.56 o 
   7   5   7        5.77        5.90      8.33 o 
   8   5   7        1.38        7.51      9.68 o 
   9   5   7       77.66       89.29     20.24 o 
  10   5   7        0.39       10.46     19.72 o 
  -7   6   7        5.78       11.23     17.55 o 
  -6   6   7        4.71        5.02     13.04 o 
  -5   6   7       14.21       17.39      7.51 o 
  -4   6   7       15.77       15.37      8.75 o 
  -3   6   7       13.01       12.06      8.28 o 
  -2   6   7        4.34        5.18      6.00 o 
  -1   6   7       24.34       19.67      6.57 o 
   0   6   7        2.47        3.52      5.02 o 
   1   6   7       70.86       66.36      9.21 o 
   2   6   7       21.78       26.66      5.18 o 
   3   6   7       24.80       27.44      6.21 o 
   4   6   7       28.36       29.35      6.52 o 
   5   6   7       97.45       88.31      8.49 o 
   6   6   7        7.98       14.49      7.56 o 
   7   6   7       17.53       19.15     10.04 o 
   8   6   7       22.81       22.57     10.97 o 
   9   6   7        0.14        1.97     14.03 o 
  10   6   7        5.13        3.16     18.89 o 
  -6   7   7       10.68       19.10     18.53 o 
  -5   7   7        5.97       13.77     12.68 o 
  -4   7   7       18.25       17.81      9.89 o 
  -3   7   7       21.06       15.74      7.97 o 
  -2   7   7        0.05       -0.93      6.52 o 
  -1   7   7        0.83        1.55      6.16 o 
   0   7   7        3.21        1.45      7.04 o 
   1   7   7       18.09       13.36      7.45 o 
   2   7   7       59.89       61.19     12.01 o 
   3   7   7       97.52       95.45      7.04 o 
   4   7   7        0.08       -1.71      6.21 o 
   5   7   7       11.18        9.21      6.37 o 
   6   7   7       28.26       28.73      8.54 o 
   7   7   7        0.20       -2.43      8.59 o 
   8   7   7       28.71       28.42     12.06 o 
   9   7   7        1.14        8.44     17.19 o 
  10   7   7        1.87        1.14     18.12 o 
  -5   8   7        1.43       -5.38     21.43 o 
  -4   8   7        6.35        8.64     22.00 o 
  -3   8   7        2.48        3.21      8.18 o 
  -2   8   7        0.92       -0.52     14.24 o 
  -1   8   7       28.36       29.61     11.49 o 
   0   8   7        2.66        4.61      9.58 o 
   1   8   7        1.37       -1.45      7.45 o 
   2   8   7      318.14      345.89     23.14 o 
   3   8   7      133.89      140.08      9.99 o 
   4   8   7        0.19        2.43      5.59 o 
   5   8   7        6.29        8.49      7.51 o 
   6   8   7       10.86        7.82      7.71 o 
   7   8   7        0.30        4.35      8.75 o 
   8   8   7        2.06        1.14     12.68 o 
   9   8   7        0.00        6.68     19.10 o 
  -4   9   7        5.64        7.04     23.14 o 
  -3   9   7        8.96       15.79     21.12 o 
  -2   9   7        0.09       -2.59     21.38 o 
  -1   9   7        5.19       15.74     15.68 o 
   0   9   7        2.11        2.54     14.24 o 
   1   9   7       82.14       83.34     12.22 o 
   2   9   7        1.20       -5.23      8.28 o 
   3   9   7      104.48      110.00      7.71 o 
   4   9   7       12.26       16.77      5.54 o 
   5   9   7       17.35       18.69      5.38 o 
   6   9   7       35.01       43.59     10.20 o 
   7   9   7       49.74       55.28     14.08 o 
   8   9   7       55.23       83.34     19.52 o 
   9   9   7        0.58        6.11     18.64 o 
  -3  10   7        2.41        3.78     27.23 o 
  -2  10   7        3.35        5.02     21.69 o 
  -1  10   7       53.75       56.53     23.19 o 
   0  10   7        1.19        0.62     19.10 o 
   1  10   7       40.36       48.40     32.09 o 
   2  10   7       55.41       66.31     28.00 o 
   3  10   7       76.37       78.99     10.40 o 
   4  10   7       13.14       10.04     16.93 o 
   5  10   7       25.56       26.19     18.95 o 
   6  10   7        0.25       -8.44     15.53 o 
   7  10   7        0.66       19.26     15.53 o 
   8  10   7        3.59        3.88     18.12 o 
  -1  11   7       32.29       59.06     25.83 o 
   0  11   7       22.44       53.32     32.82 o 
   1  11   7        2.82       -5.54     27.18 o 
   2  11   7        2.32       -4.30     27.07 o 
   3  11   7        3.96       22.78     32.56 o 
   4  11   7       43.86       88.78     38.77 o 
   5  11   7        3.12        2.12     29.76 o 
   6  11   7        0.06        5.18     32.56 o 
   3  12   7        5.67        6.52     40.38 o 
  -4  -6   8       12.03       18.79     20.91 o 
  -3  -6   8        1.28       -5.75     18.89 o 
  -2  -6   8        0.00       -2.69     18.95 o 
  -1  -6   8       19.49       17.34     17.34 o 
   0  -6   8        5.64       12.11     18.27 o 
   1  -6   8       36.08       47.05     19.10 o 
  -5  -5   8        1.90       -5.02     20.40 o 
  -4  -5   8       45.68       77.28     23.35 o 
  -3  -5   8        0.05        9.11     14.18 o 
  -2  -5   8       14.82       14.80     17.29 o 
  -1  -5   8       77.39      100.53     21.22 o 
   0  -5   8        9.61       10.51     16.41 o 
   1  -5   8        2.20        5.85     14.44 o 
   2  -5   8        4.81       18.48     32.46 o 
   3  -5   8        2.25      -11.23     32.35 o 
  -6  -4   8       59.65       58.80     35.92 o 
  -5  -4   8       19.11       22.52     21.38 o 
  -4  -4   8       60.27       68.90     20.14 o 
  -3  -4   8       74.58       85.77     19.77 o 
  -2  -4   8       76.90      104.88     18.74 o 
  -1  -4   8        3.20        3.88      9.68 o 
   0  -4   8        7.23        6.57      9.58 o 
   1  -4   8        3.81        4.61     10.87 o 
   2  -4   8      150.82      134.12     19.67 o 
   3  -4   8        2.00       -7.35     20.96 o 
   4  -4   8       16.16       28.21     34.27 o 
   5  -4   8        1.01        9.06     16.41 o 
  -7  -3   8        8.17        8.02     24.33 o 
  -6  -3   8        5.75        0.00     21.79 o 
  -5  -3   8       47.41       52.59     19.46 o 
  -4  -3   8       60.83       66.05     26.40 o 
  -3  -3   8       35.16       45.40     15.63 o 
  -2  -3   8        5.73       11.44     11.75 o 
  -1  -3   8      249.69      291.80     16.20 o 
   0  -3   8      164.77      176.67     14.29 o 
   1  -3   8       22.35       22.10      9.58 o 
   2  -3   8        0.39        0.67      9.99 o 
   3  -3   8       87.97       67.45     21.69 o 
   4  -3   8       34.54       31.37     11.18 o 
   5  -3   8        0.10       -5.69     17.50 o 
   6  -3   8        7.60        7.09     19.36 o 
  -7  -2   8       10.79       22.52     22.21 o 
  -6  -2   8        5.01        2.54     16.31 o 
  -5  -2   8        0.60        3.93     19.20 o 
  -4  -2   8       36.44       43.22     16.98 o 
  -3  -2   8      136.50      126.51     12.42 o 
  -2  -2   8        0.18        2.54     10.30 o 
  -1  -2   8        0.01        1.92      8.59 o 
   0  -2   8       13.48       15.58      6.52 o 
   1  -2   8       31.74       38.77      8.44 o 
   2  -2   8       28.90       32.72      9.37 o 
   3  -2   8       37.09       37.84     11.28 o 
   4  -2   8        1.72        3.26      6.78 o 
   5  -2   8       26.02       15.89     14.03 o 
   6  -2   8       21.86       14.08     17.60 o 
   7  -2   8        6.53       16.88     20.60 o 
  -8  -1   8       17.87       39.03     24.54 o 
  -7  -1   8       28.15       36.65     22.36 o 
  -6  -1   8        0.03       -4.30     17.86 o 
  -5  -1   8       83.00       67.50     13.46 o 
  -4  -1   8      100.91       88.78     12.06 o 
  -3  -1   8        0.01       -0.21      8.08 o 
  -2  -1   8       55.07       54.35      8.64 o 
  -1  -1   8       33.72       28.83      9.47 o 
   0  -1   8       18.92       19.57      4.71 o 
   1  -1   8        0.20        0.62      6.57 o 
   2  -1   8      174.48      170.82     12.11 o 
   3  -1   8       37.19       37.32      7.97 o 
   4  -1   8        8.70       11.34     11.80 o 
   5  -1   8       42.69       48.40     14.34 o 
   6  -1   8        0.78       -5.54     15.94 o 
   7  -1   8        7.07        6.57     14.55 o 
   8  -1   8       29.15       44.36     21.74 o 
  -8   0   8        8.16       16.98     24.69 o 
  -7   0   8        0.02       10.40     17.29 o 
  -6   0   8        1.87       -1.50     12.01 o 
  -5   0   8      228.76      209.44     18.48 o 
  -4   0   8       48.35       43.79     10.35 o 
  -3   0   8       14.95       14.55      8.39 o 
  -2   0   8       33.20       27.64      6.94 o 
  -1   0   8      180.22      195.57     11.70 o 
   0   0   8       89.82       86.91      4.71 o 
   1   0   8       36.84       30.08      5.80 o 
   2   0   8       23.38       26.09      5.02 o 
   3   0   8      246.71      235.06     24.43 o 
   4   0   8      102.10       90.38     13.10 o 
   5   0   8        1.03        4.19     11.60 o 
   6   0   8        5.23        4.50     14.80 o 
   7   0   8        8.39        5.44     16.36 o 
   8   0   8        3.73        3.47     18.48 o 
  -8   1   8        5.66       -4.24     26.09 o 
  -7   1   8        2.58        9.68     21.64 o 
  -6   1   8       59.67       64.91     14.13 o 
  -5   1   8        4.38        1.97      7.09 o 
  -4   1   8      201.29      184.85     14.24 o 
  -3   1   8      371.34      382.49     18.17 o 
  -2   1   8       16.12       17.13      6.00 o 
  -1   1   8       45.62       50.11      7.82 o 
   0   1   8       31.35       33.44      3.88 o 
   1   1   8       71.41       71.28      5.64 o 
   2   1   8      192.71      197.84     14.91 o 
   3   1   8       14.67       15.94      9.11 o 
   4   1   8       21.17       16.15     11.34 o 
   5   1   8      144.91      139.82     17.81 o 
   6   1   8        0.11        1.60     13.20 o 
   7   1   8        0.03       -5.02     15.37 o 
   8   1   8       15.56       19.20     18.48 o 
   9   1   8        2.28       -9.58     20.60 o 
  -8   2   8       13.76       14.65     24.28 o 
  -7   2   8       13.02       12.79     20.55 o 
  -6   2   8        0.56       -1.66     12.01 o 
  -5   2   8       12.24        9.78      8.96 o 
  -4   2   8     1037.85     1055.69     32.72 o 
  -3   2   8        2.83        5.38      7.56 o 
  -2   2   8       62.80       65.22      7.30 o 
  -1   2   8        5.10        3.62      4.61 o 
   0   2   8       18.61       19.00      4.50 o 
   1   2   8       89.32       88.47      6.57 o 
   2   2   8        4.15        0.47      8.18 o 
   3   2   8       14.86       12.06      8.44 o 
   4   2   8       65.48       61.81     11.39 o 
   5   2   8       89.47      107.15     15.58 o 
   6   2   8      238.49      241.02     23.55 o 
   7   2   8        9.74       11.18     15.01 o 
   8   2   8        4.29        1.76     17.24 o 
   9   2   8        0.24       -1.71     19.36 o 
  -7   3   8       12.14       20.55     20.60 o 
  -6   3   8        0.00       -6.32     12.63 o 
  -5   3   8        9.95        5.12      8.13 o 
  -4   3   8       14.40       14.13      8.08 o 
  -3   3   8      622.11      621.07     18.89 o 
  -2   3   8      198.16      198.88      9.42 o 
  -1   3   8        9.18       11.13      4.35 o 
   0   3   8       79.80       73.25      6.94 o 
   1   3   8      155.28      152.55      9.37 o 
   2   3   8      191.41      188.94      8.96 o 
   3   3   8      179.18      171.08     13.25 o 
   4   3   8       28.46       32.66      9.27 o 
   5   3   8      176.51      176.78     19.00 o 
   6   3   8      124.17      139.97     18.22 o 
   7   3   8        0.02        5.59     14.49 o 
   8   3   8        2.97        3.00     16.62 o 
   9   3   8        7.12        4.09     19.05 o 
  -7   4   8       24.53       48.76     23.29 o 
  -6   4   8       12.12       14.29     15.12 o 
  -5   4   8       14.50       18.32      8.90 o 
  -4   4   8       47.98       43.38      7.56 o 
  -3   4   8      160.58      157.21      9.63 o 
  -2   4   8       34.94       33.28      5.33 o 
  -1   4   8       25.10       23.45      4.61 o 
   0   4   8       40.15       41.77      4.97 o 
   1   4   8       98.43       87.48      6.42 o 
   2   4   8       36.06       33.54      5.80 o 
   3   4   8       91.94       94.32      7.71 o 
   4   4   8       88.06       70.76     10.82 o 
   5   4   8        2.70        1.81      9.94 o 
   6   4   8        3.48        3.47     12.37 o 
   7   4   8       25.67       27.28     15.17 o 
   8   4   8        8.60       17.03     16.56 o 
   9   4   8       32.82       50.00     19.72 o 
  -7   5   8        5.90        4.19     19.57 o 
  -6   5   8       23.32       30.39     19.31 o 
  -5   5   8       25.58       28.63     11.91 o 
  -4   5   8        0.92        2.43      6.42 o 
  -3   5   8        0.21        1.92      4.35 o 
  -2   5   8        1.09        2.59      7.25 o 
  -1   5   8        9.86       18.12      7.35 o 
   0   5   8        3.92        6.16      6.42 o 
   1   5   8      200.29      207.21     10.35 o 
   2   5   8       32.78       31.47      5.69 o 
   3   5   8       18.95       28.11      5.64 o 
   4   5   8      139.78      147.22     10.51 o 
   5   5   8        5.51        3.73      6.57 o 
   6   5   8        4.03        1.45      8.28 o 
   7   5   8       33.43       26.87     10.20 o 
   8   5   8        2.50        2.64     16.82 o 
   9   5   8        5.21        6.47     16.46 o 
  -6   6   8       14.27       25.21     18.74 o 
  -5   6   8        1.20        0.10     15.79 o 
  -4   6   8        9.15        9.73      9.47 o 
  -3   6   8        1.16       -1.24      7.97 o 
  -2   6   8        0.64       -0.16      7.82 o 
  -1   6   8       18.25       24.17      7.97 o 
   0   6   8       14.34       13.04      6.73 o 
   1   6   8       28.30       25.73      9.27 o 
   2   6   8       61.66       61.55      6.11 o 
   3   6   8      397.36      407.65     17.81 o 
   4   6   8        0.11        1.29      8.08 o 
   5   6   8       58.82       58.80      8.39 o 
   6   6   8       13.94       12.99      8.28 o 
   7   6   8       22.25       20.34      9.37 o 
   8   6   8        1.69        6.16     16.05 o 
   9   6   8        0.95       -3.31     17.96 o 
  -5   7   8        0.89        0.78     13.67 o 
  -4   7   8       38.62       34.53     11.54 o 
  -3   7   8      146.88      167.56     15.22 o 
  -2   7   8       73.14       71.02      9.78 o 
  -1   7   8        2.32        3.42      7.09 o 
   0   7   8        0.93        4.56      9.27 o 
   1   7   8        0.60       -0.52      7.97 o 
   2   7   8      117.85      107.15     12.73 o 
   3   7   8       35.43       34.89      6.73 o 
   4   7   8       50.06       54.61      8.64 o 
   5   7   8        4.38        4.61      6.16 o 
   6   7   8        0.64        9.47      7.87 o 
   7   7   8       50.40       44.93      9.32 o 
   8   7   8       16.44       19.72     13.67 o 
   9   7   8        2.10       13.77     16.77 o 
  -5   8   8        8.58        5.33     21.84 o 
  -4   8   8        0.04       -2.48     19.83 o 
  -3   8   8       50.44       47.62     11.80 o 
  -2   8   8        2.45        4.04      9.16 o 
  -1   8   8        0.00        0.47     11.39 o 
   0   8   8       16.86       23.29     11.91 o 
   1   8   8       10.72       10.09      7.97 o 
   2   8   8       31.72       45.66     13.72 o 
   3   8   8        5.87        4.45      8.96 o 
   4   8   8        6.64        9.16      7.14 o 
   5   8   8       25.52       29.45      7.66 o 
   6   8   8        2.55        7.97      7.87 o 
   7   8   8        0.27       -3.05     10.04 o 
   8   8   8        2.97        6.42     13.30 o 
   9   8   8        6.14       -2.17     22.93 o 
  -4   9   8        0.00       -1.97     23.09 o 
  -3   9   8        4.35       16.98     23.92 o 
  -2   9   8        8.76        9.42     21.28 o 
  -1   9   8        0.59        4.19     16.05 o 
   0   9   8        6.59        8.59     15.12 o 
   1   9   8       20.99       28.68     10.09 o 
   2   9   8       63.40       60.41     10.97 o 
   3   9   8      164.77      174.24     13.77 o 
   4   9   8        3.69        3.00      6.88 o 
   5   9   8        4.60        1.09      7.09 o 
   6   9   8       33.53       32.04      8.54 o 
   7   9   8        0.64       -7.25     17.55 o 
   8   9   8       13.11       20.86     18.74 o 
  -2  10   8       17.74       17.19     25.47 o 
  -1  10   8        0.24        1.35     20.40 o 
   0  10   8       20.29       36.18     23.55 o 
   1  10   8        0.06        6.47     29.51 o 
   2  10   8       19.85       36.18     26.76 o 
   3  10   8       20.68       25.11     12.22 o 
   4  10   8        1.35        3.00     25.00 o 
   5  10   8        9.91       24.02     34.99 o 
   6  10   8        1.20        7.40     12.42 o 
   7  10   8        0.60      -10.51     18.07 o 
   0  11   8        8.64       12.37     25.93 o 
   1  11   8        0.66       14.13     30.54 o 
   2  11   8       11.59       17.29     29.20 o 
   3  11   8        0.17      -10.72     28.26 o 
   4  11   8       21.06       27.64     35.67 o 
   5  11   8        1.03        9.84     29.25 o 
   6  11   8        1.16      -15.27     35.36 o 
  -3  -5   9        3.40        9.89     20.65 o 
  -2  -5   9       26.17       57.51     22.41 o 
  -1  -5   9       17.14       24.43     19.20 o 
   0  -5   9        0.26        2.38     18.74 o 
   1  -5   9        1.64        0.57     17.81 o 
  -5  -4   9        1.19        2.54     26.19 o 
  -4  -4   9       54.65       83.76     26.09 o 
  -3  -4   9        5.08       20.19     20.55 o 
  -2  -4   9       31.56       37.53     20.24 o 
  -1  -4   9       25.20       32.56     13.77 o 
   0  -4   9        0.71        0.31     16.36 o 
   1  -4   9       12.15       15.53     18.58 o 
   2  -4   9        0.74       -7.87     17.70 o 
   3  -4   9        0.34      -18.58     30.44 o 
  -6  -3   9       20.80       27.85     20.81 o 
  -5  -3   9       24.73       26.71     22.05 o 
  -4  -3   9       65.01       62.22     20.76 o 
  -3  -3   9       59.42       51.66     19.05 o 
  -2  -3   9        4.69       16.56     14.49 o 
  -1  -3   9        6.23       10.04     13.61 o 
   0  -3   9      159.37      174.96     17.34 o 
   1  -3   9        0.75        2.54     14.55 o 
   2  -3   9        1.67        2.17     13.04 o 
   3  -3   9        0.33       -5.69     20.65 o 
   4  -3   9        1.40        5.44     32.15 o 
   5  -3   9       44.60       62.32     20.45 o 
  -6  -2   9       11.98       24.69     22.83 o 
  -5  -2   9       80.06       93.80     23.86 o 
  -4  -2   9        5.78       12.16     19.72 o 
  -3  -2   9       15.92       23.04     14.80 o 
  -2  -2   9       74.12       87.74     16.10 o 
  -1  -2   9        5.63        6.21     11.91 o 
   0  -2   9        6.73        7.25      6.73 o 
   1  -2   9       42.78       28.57      9.52 o 
   2  -2   9       65.61       59.53     10.09 o 
   3  -2   9        2.06       -1.29     19.93 o 
   4  -2   9        0.05        5.33     11.65 o 
   5  -2   9       10.66        5.85     17.44 o 
   6  -2   9       26.01       28.16     19.67 o 
  -7  -1   9        6.13        8.85     26.19 o 
  -6  -1   9        2.81        3.52     20.81 o 
  -5  -1   9       20.49       22.52     21.33 o 
  -4  -1   9       42.13       51.20     20.29 o 
  -3  -1   9        1.69        5.80     10.46 o 
  -2  -1   9       90.49       92.14      9.84 o 
  -1  -1   9        4.99        6.78     10.15 o 
   0  -1   9      160.63      168.08     16.10 o 
   1  -1   9      138.71      140.18     11.18 o 
   2  -1   9        0.14        0.36      7.51 o 
   3  -1   9       68.48       69.68     19.05 o 
   4  -1   9      260.77      257.12     22.26 o 
   5  -1   9       16.88       14.86     12.37 o 
   6  -1   9        2.11        6.37     17.60 o 
   7  -1   9       10.78       15.27     19.72 o 
  -7   0   9        1.07       -0.21     24.02 o 
  -6   0   9        0.00       -6.78     21.17 o 
  -5   0   9       18.62        9.68     11.34 o 
  -4   0   9        3.91        4.04     10.72 o 
  -3   0   9       29.18       36.80      9.84 o 
  -2   0   9       95.31      101.04     10.35 o 
  -1   0   9       92.33       87.53     11.44 o 
   0   0   9        3.32        3.62      8.80 o 
   1   0   9       10.75       10.66      6.57 o 
   2   0   9      167.57      166.99     10.82 o 
   3   0   9      144.77      132.47     21.43 o 
   4   0   9       31.00       22.41     12.32 o 
   5   0   9      148.18      135.16     18.95 o 
   6   0   9        9.08       11.18     16.46 o 
   7   0   9       12.04       18.95     18.95 o 
  -7   1   9       22.56       28.47     25.99 o 
  -6   1   9        0.32       -1.55     14.08 o 
  -5   1   9        1.38       -2.74     10.30 o 
  -4   1   9       29.44       13.87     11.34 o 
  -3   1   9      303.43      295.27     17.65 o 
  -2   1   9       49.24       55.23      8.44 o 
  -1   1   9       78.85       84.79     11.34 o 
   0   1   9       22.05       19.57      6.52 o 
   1   1   9        7.38       13.67      6.16 o 
   2   1   9       23.73       19.93      7.97 o 
   3   1   9        3.34        8.44     10.04 o 
   4   1   9        2.84        7.14     11.49 o 
   5   1   9      342.51      310.69     22.00 o 
   6   1   9        6.00       11.18     15.68 o 
   7   1   9        8.70        9.58     17.50 o 
   8   1   9        9.74        7.04     18.89 o 
  -7   2   9        3.18      -13.36     22.36 o 
  -6   2   9       31.64       22.26     13.82 o 
  -5   2   9        0.76       -1.29     10.82 o 
  -4   2   9        2.42       10.82     11.28 o 
  -3   2   9      140.82      124.18     10.97 o 
  -2   2   9      388.58      389.12     18.12 o 
  -1   2   9        6.81        3.62      7.92 o 
   0   2   9        6.98       10.66      4.76 o 
   1   2   9       25.04       19.67      5.85 o 
   2   2   9       72.52       76.35     12.94 o 
   3   2   9       93.98       86.65     13.20 o 
   4   2   9       14.11       16.88     11.91 o 
   5   2   9        5.17        7.51     13.61 o 
   6   2   9       32.33       34.22     14.70 o 
   7   2   9        9.28       -1.66     13.51 o 
   8   2   9       15.67       17.19     19.62 o 
  -7   3   9        0.82        0.62     22.83 o 
  -6   3   9        7.16       18.17     21.84 o 
  -5   3   9        2.57       -0.47     10.61 o 
  -4   3   9      185.41      182.26     13.82 o 
  -3   3   9      124.54      117.56     11.03 o 
  -2   3   9       42.74       37.74      6.37 o 
  -1   3   9        0.77        2.64      5.02 o 
   0   3   9        0.17       -0.67      6.11 o 
   1   3   9       25.38       34.11      6.47 o 
   2   3   9      157.28      150.79      8.28 o 
   3   3   9      159.99      154.57     15.27 o 
   4   3   9       41.46       46.07     11.65 o 
   5   3   9       33.24       38.20     12.84 o 
   6   3   9       82.53       74.75     16.51 o 
   7   3   9        0.00       11.80     15.94 o 
   8   3   9        0.68        2.48     14.91 o 
   9   3   9        0.00      -13.82     19.88 o 
  -6   4   9       69.39       69.99     23.55 o 
  -5   4   9      118.97      174.76     27.44 o 
  -4   4   9       17.29       14.55      8.18 o 
  -3   4   9       91.91       97.47      8.54 o 
  -2   4   9      386.89      414.27     18.22 o 
  -1   4   9        8.88       11.91      5.28 o 
   0   4   9       62.42       59.48      8.08 o 
   1   4   9       69.95       66.93      6.57 o 
   2   4   9       65.22       58.03      7.30 o 
   3   4   9        9.42       14.55      5.95 o 
   4   4   9        1.99        0.05     10.35 o 
   5   4   9       38.78       34.89     12.79 o 
   6   4   9       27.61       22.52     14.13 o 
   7   4   9        5.70        9.58     15.12 o 
   8   4   9        4.83        2.28     16.25 o 
   9   4   9       14.62       21.17     18.17 o 
  -6   5   9       19.29       23.60     21.69 o 
  -5   5   9        2.77        4.66     21.64 o 
  -4   5   9       41.79       37.63     12.11 o 
  -3   5   9       21.57       15.63      5.75 o 
  -2   5   9      120.15      131.74     12.06 o 
  -1   5   9      313.17      306.19      9.58 o 
   0   5   9       37.80       32.87      4.04 o 
   1   5   9       33.74       37.94      5.95 o 
   2   5   9       32.20       32.82      7.09 o 
   3   5   9        6.10       12.42      6.88 o 
   4   5   9      219.10      219.17     11.44 o 
   5   5   9        2.18        6.57     11.54 o 
   6   5   9        2.67        7.61     13.10 o 
   7   5   9        4.19        3.00     14.39 o 
   8   5   9        0.52        6.11     16.20 o 
   9   5   9       41.06       67.50     20.08 o 
  -6   6   9       31.25       34.79     23.81 o 
  -5   6   9        0.02        4.50     14.60 o 
  -4   6   9        0.11        0.10     12.68 o 
  -3   6   9        0.01        1.92      9.63 o 
  -2   6   9        3.91        4.19      8.80 o 
  -1   6   9       22.34       25.99      9.16 o 
   0   6   9      319.66      391.24     20.91 o 
   1   6   9        0.03        0.98      9.68 o 
   2   6   9       35.76       38.15      6.47 o 
   3   6   9        0.21        0.62      6.26 o 
   4   6   9       12.16       14.86      7.71 o 
   5   6   9       54.58       49.75      7.76 o 
   6   6   9       19.55       15.58      8.54 o 
   7   6   9       26.34       15.79     14.86 o 
   8   6   9        2.50       -0.93     15.68 o 
   9   6   9       11.60       17.39     17.60 o 
  -5   7   9        5.06        7.45     14.03 o 
  -4   7   9        4.09        2.07     12.63 o 
  -3   7   9        3.62        9.89      9.42 o 
  -2   7   9        2.20       -1.19      8.13 o 
  -1   7   9       26.93       28.16      9.99 o 
   0   7   9       49.25       69.31     13.41 o 
   1   7   9       13.90        9.84     10.97 o 
   2   7   9      136.72      130.34     13.67 o 
   3   7   9      164.17      178.02     11.85 o 
   4   7   9        8.28        8.02      7.35 o 
   5   7   9        1.88       -2.12      9.01 o 
   6   7   9       55.33       65.33     13.46 o 
   7   7   9        0.21        4.71     12.89 o 
   8   7   9        3.99        1.45     14.91 o 
  -4   8   9       12.91       18.48     23.55 o 
  -3   8   9       18.48       27.80     12.68 o 
  -2   8   9        5.82        6.99     11.18 o 
  -1   8   9        1.05       10.20     15.89 o 
   0   8   9        0.61        2.38     12.94 o 
   1   8   9        2.01        8.44     11.70 o 
   2   8   9       10.35       11.96     13.51 o 
   3   8   9        2.18        7.20      5.18 o 
   4   8   9       45.63       46.43      8.59 o 
   5   8   9        8.83       18.22      9.21 o 
   6   8   9       19.15       26.61     12.11 o 
   7   8   9       64.13       67.97     15.53 o 
   8   8   9        1.25        9.73     19.20 o 
  -3   9   9       11.47       -3.00     23.24 o 
  -2   9   9        1.74        6.83     19.31 o 
  -1   9   9        5.63        8.85     22.00 o 
   0   9   9        3.38        6.00     16.10 o 
   1   9   9       22.00       15.27     12.63 o 
   2   9   9        0.00      -10.87     11.96 o 
   3   9   9        0.04        3.78     10.04 o 
   4   9   9       24.76       26.92      6.73 o 
   5   9   9        0.58       -1.19      9.01 o 
   6   9   9        3.41        5.23      9.63 o 
   7   9   9        5.18       18.53     15.89 o 
   8   9   9        2.48        2.95     18.74 o 
  -1  10   9       34.47       46.38     23.76 o 
   0  10   9        0.15       -2.33     24.28 o 
   1  10   9       30.72       28.52     24.07 o 
   2  10   9        7.47       13.20     19.41 o 
   3  10   9       17.41       19.77     13.82 o 
   4  10   9       41.18       67.66     30.33 o 
   5  10   9        6.54        7.76     35.46 o 
   6  10   9        4.44       16.82     41.20 o 
   7  10   9        1.85        0.05     15.63 o 
   1  11   9       18.81       30.13     25.00 o 
   2  11   9       13.21       19.20     29.87 o 
   3  11   9        2.96       31.52     30.33 o 
   4  11   9        2.38        6.16     37.63 o 
   5  11   9       11.82       20.81     34.42 o 
  -2  -4  10       23.98       21.74     21.38 o 
  -1  -4  10        2.10        1.71     19.31 o 
   0  -4  10        7.13       13.25     19.10 o 
   1  -4  10        0.39       -1.29     19.10 o 
  -4  -3  10       37.05       29.14     24.02 o 
  -3  -3  10        3.16        1.97     20.91 o 
  -2  -3  10       98.55      136.97     25.26 o 
  -1  -3  10       14.20       15.48     17.86 o 
   0  -3  10        3.38        5.02     17.29 o 
   1  -3  10       58.04       84.58     20.91 o 
   2  -3  10        0.07       -1.19     18.53 o 
   3  -3  10       18.00       31.78     33.49 o 
  -5  -2  10       29.76       26.04     18.74 o 
  -4  -2  10        3.58        8.96     17.03 o 
  -3  -2  10        0.01       -1.35     19.05 o 
  -2  -2  10        5.73       -2.54     16.98 o 
  -1  -2  10        0.06        0.72     13.61 o 
   0  -2  10       12.35       12.37     15.22 o 
   1  -2  10       23.80       22.21     16.00 o 
   2  -2  10        0.06        1.97     16.20 o 
   3  -2  10        0.08       -6.63     28.99 o 
   4  -2  10        6.07       15.89     17.50 o 
  -6  -1  10        7.61       15.27     19.52 o 
  -5  -1  10        0.27        2.69     20.96 o 
  -4  -1  10       31.28       48.19     19.83 o 
  -3  -1  10       83.31      102.75     20.91 o 
  -2  -1  10       12.14       15.22     14.65 o 
  -1  -1  10      153.83      154.57     20.19 o 
   0  -1  10      104.09      117.04     16.10 o 
   1  -1  10        0.86        2.12     10.35 o 
   2  -1  10      130.87      151.15     17.50 o 
   3  -1  10       13.06       12.42     19.36 o 
   4  -1  10        5.54       -0.78     14.65 o 
   5  -1  10        3.89       -2.64     18.01 o 
  -6   0  10        2.33        7.20     23.14 o 
  -5   0  10       24.28       26.50     23.04 o 
  -4   0  10       25.12       19.57     16.36 o 
  -3   0  10        7.66        3.52     10.20 o 
  -2   0  10       65.76       61.65     10.40 o 
  -1   0  10        0.25        4.71     10.51 o 
   0   0  10        0.01        5.18      9.16 o 
   1   0  10      132.47      142.46     10.66 o 
   2   0  10       64.48       60.51      7.92 o 
   3   0  10        4.52       -9.63     17.34 o 
   4   0  10        0.05       -7.45     13.46 o 
   5   0  10       28.33       29.51     15.32 o 
   6   0  10        3.39        1.40     14.03 o 
  -6   1  10       15.32       16.41     23.29 o 
  -5   1  10        2.74        9.27     19.88 o 
  -4   1  10       11.33        9.68     11.13 o 
  -3   1  10       33.48       35.25     10.20 o 
  -2   1  10        0.16        5.02      8.64 o 
  -1   1  10      121.04      139.40     13.67 o 
   0   1  10        4.65        3.31      7.56 o 
   1   1  10        2.13        0.67      6.11 o 
   2   1  10       21.90       21.90     10.82 o 
   3   1  10       77.72       81.27     13.72 o 
   4   1  10       20.84       29.61     13.41 o 
   5   1  10        7.98        0.41     13.87 o 
   6   1  10        0.10       -6.06     16.98 o 
   7   1  10        0.56       11.91     19.10 o 
  -6   2  10        5.65        5.44     23.29 o 
  -5   2  10        0.98        4.97     19.57 o 
  -4   2  10        3.58       11.18     13.04 o 
  -3   2  10        0.89        2.28     11.44 o 
  -2   2  10        9.08        9.32      8.49 o 
  -1   2  10       78.30       77.85      8.96 o 
   0   2  10       12.79       12.73      4.30 o 
   1   2  10       66.55       69.21      8.54 o 
   2   2  10        0.28        3.99      9.42 o 
   3   2  10       47.89       44.88     13.20 o 
   4   2  10       16.30       13.36     14.18 o 
   5   2  10       33.24       41.62     15.58 o 
   6   2  10       55.84       47.11     17.81 o 
   7   2  10        0.05      -10.51     18.38 o 
  -6   3  10       12.42       28.26     21.69 o 
  -5   3  10        8.62       14.55     19.67 o 
  -4   3  10      147.37      151.72     17.13 o 
  -3   3  10      217.00      205.92     17.50 o 
  -2   3  10       91.04       83.70     10.87 o 
  -1   3  10        1.54        2.59      5.80 o 
   0   3  10       14.80       15.74      6.88 o 
   1   3  10       14.50       10.30      7.14 o 
   2   3  10       17.16       16.93      6.06 o 
   3   3  10       24.19       25.88     11.75 o 
   4   3  10       78.64       78.48     14.13 o 
   5   3  10       12.14       16.05     13.46 o 
   6   3  10       32.12       23.04     15.53 o 
   7   3  10      114.97      100.01     20.50 o 
   8   3  10        1.76        7.61     16.15 o 
  -6   4  10       36.13       55.54     23.66 o 
  -5   4  10       50.77       58.24     22.78 o 
  -4   4  10       22.64       17.86     18.22 o 
  -3   4  10        1.10        2.90      7.20 o 
  -2   4  10      271.72      289.62     15.94 o 
  -1   4  10      115.18      115.95      9.58 o 
   0   4  10       49.70       50.94      9.78 o 
   1   4  10      109.57      103.79      9.21 o 
   2   4  10        0.71        3.93      7.14 o 
   3   4  10       23.87       21.28      9.52 o 
   4   4  10       26.66       29.40     13.15 o 
   5   4  10        3.27        1.35     14.13 o 
   6   4  10        0.40       -2.54     14.60 o 
   7   4  10       32.54       43.48     17.39 o 
   8   4  10       80.59       99.80     22.41 o 
  -5   5  10        5.43       20.29     19.72 o 
  -4   5  10       20.48       30.08     14.75 o 
  -3   5  10       53.31       48.56     13.15 o 
  -2   5  10        2.89       -0.41      5.64 o 
  -1   5  10      199.37      185.63      8.80 o 
   0   5  10        1.05        3.00      4.24 o 
   1   5  10       45.96       43.59      7.09 o 
   2   5  10       42.54       43.84      8.28 o 
   3   5  10        4.63        3.42      8.08 o 
   4   5  10        3.98        3.47     10.25 o 
   5   5  10       18.56       28.16     13.46 o 
   6   5  10       45.66       48.19     15.94 o 
   7   5  10        0.43        2.12     14.08 o 
   8   5  10       76.18       83.24     21.69 o 
  -5   6  10        0.54       -2.90     19.00 o 
  -4   6  10        0.00       -5.85     13.46 o 
  -3   6  10        2.01        4.66     12.32 o 
  -2   6  10        5.41        4.81     10.15 o 
  -1   6  10       24.31       26.76     10.92 o 
   0   6  10      111.71      133.97     13.15 o 
   1   6  10        0.30        3.16      3.62 o 
   2   6  10        1.83        0.62      6.73 o 
   3   6  10       25.89       22.47      8.64 o 
   4   6  10        9.81       15.84      9.11 o 
   5   6  10       34.57       38.82      9.06 o 
   6   6  10        1.10        5.49     11.85 o 
   7   6  10       13.38        8.08     15.58 o 
   8   6  10        2.30        1.50     16.15 o 
  -4   7  10        2.43       -0.57     15.17 o 
  -3   7  10        0.45       -2.64     14.65 o 
  -2   7  10        8.39       13.77     11.49 o 
  -1   7  10        0.12       -3.16     12.01 o 
   0   7  10        2.41        3.26      9.06 o 
   1   7  10       10.05       12.01     13.25 o 
   2   7  10        0.19       -1.66      4.14 o 
   3   7  10       50.41       54.61      8.96 o 
   4   7  10        0.40        0.88      8.80 o 
   5   7  10       34.08       37.06     10.20 o 
   6   7  10       11.90       18.07     13.15 o 
   7   7  10        1.19        1.71     14.34 o 
   8   7  10        4.63       11.75     16.98 o 
  -3   8  10        0.02       -1.19     11.28 o 
  -2   8  10       22.46       18.43     13.56 o 
  -1   8  10        0.00       -1.71     17.60 o 
   0   8  10        1.53        8.39     18.89 o 
   1   8  10        3.27        5.90     13.51 o 
   2   8  10       22.84       18.74     11.54 o 
   3   8  10        2.25        2.80     10.56 o 
   4   8  10        0.73        2.59      8.80 o 
   5   8  10        5.08        0.26      9.63 o 
   6   8  10       12.85       18.79     13.41 o 
   7   8  10        1.40        3.83     13.92 o 
  -2   9  10        3.82        1.04     23.81 o 
  -1   9  10       11.48        2.95     24.69 o 
   0   9  10        2.07       13.67     19.20 o 
   1   9  10       21.63       23.60     20.50 o 
   2   9  10        1.07        1.29     14.80 o 
   3   9  10       47.12       48.14     15.68 o 
   4   9  10        3.27        6.52     12.63 o 
   5   9  10        0.29        3.88     14.80 o 
   6   9  10        8.08       12.63     16.36 o 
   7   9  10        0.21        9.42     19.72 o 
   0  10  10        4.61        7.61     27.64 o 
   1  10  10        3.01        9.01     26.61 o 
   2  10  10       46.12       52.08     17.44 o 
   3  10  10        9.91       16.41     14.39 o 
   4  10  10       31.35       35.51     34.99 o 
   5  10  10        0.23       -2.43     31.42 o 
  -3  -2  11       31.36       25.78     25.21 o 
  -2  -2  11       31.53       57.25     24.33 o 
  -1  -2  11        0.02       -2.17     18.07 o 
   0  -2  11      115.78      151.67     25.00 o 
   1  -2  11        0.23        8.64     19.36 o 
   2  -2  11       22.14       26.45     19.98 o 
  -4  -1  11       12.49       12.73     22.67 o 
  -3  -1  11       38.89       48.81     17.81 o 
  -2  -1  11        6.83       12.01     18.84 o 
  -1  -1  11        9.47        7.76     18.17 o 
   0  -1  11       16.53       17.91     17.39 o 
   1  -1  11       17.19       19.88     14.08 o 
   2  -1  11       10.71        1.50     17.08 o 
   3  -1  11        3.85       11.85     29.82 o 
   4  -1  11        3.24       11.91     18.64 o 
  -5   0  11        7.13       15.89     24.48 o 
  -4   0  11       15.80       20.08     23.76 o 
  -3   0  11      226.74      267.36     29.87 o 
  -2   0  11        0.63       -3.26     12.48 o 
  -1   0  11       26.97       31.84     17.13 o 
   0   0  11        0.87        4.24     12.22 o 
   1   0  11       26.88       39.19     16.88 o 
   2   0  11       36.74       39.76     16.93 o 
   3   0  11       21.99       17.91     25.88 o 
   4   0  11        9.51       -2.80     18.17 o 
   5   0  11        2.79        1.19     15.79 o 
  -5   1  11        2.68        8.59     22.88 o 
  -4   1  11        6.24        9.47     22.05 o 
  -3   1  11        2.11        2.59     19.31 o 
  -2   1  11      101.95      107.10     13.41 o 
  -1   1  11       43.98       45.71     12.63 o 
   0   1  11      240.06      296.66     30.85 o 
   1   1  11        4.01       12.22     14.91 o 
   2   1  11      129.97      161.20     22.57 o 
   3   1  11        6.59       10.40     15.12 o 
   4   1  11        4.69       11.18     15.79 o 
   5   1  11       36.96       33.85     18.22 o 
   6   1  11        1.65      -13.72     19.77 o 
  -5   2  11        1.42       13.25     23.19 o 
  -4   2  11        3.53        2.64     16.82 o 
  -3   2  11       13.02        8.44     11.85 o 
  -2   2  11        0.08       -7.14     10.87 o 
  -1   2  11        4.27       -2.12      9.11 o 
   0   2  11        0.04       -2.07      9.27 o 
   1   2  11      110.97      101.04     10.09 o 
   2   2  11        0.13        2.90      8.85 o 
   3   2  11        0.39        5.44     11.91 o 
   4   2  11        6.88        6.21     13.30 o 
   5   2  11        0.71        4.04     15.89 o 
   6   2  11       33.15       28.83     18.12 o 
  -5   3  11       10.17       23.45     22.72 o 
  -4   3  11        2.87       10.56     20.55 o 
  -3   3  11        0.20        0.05     18.64 o 
  -2   3  11       38.34       35.41     11.03 o 
  -1   3  11        0.61       -0.16      9.52 o 
   0   3  11        2.26        0.31      7.30 o 
   1   3  11      113.43      118.08     10.61 o 
   2   3  11       39.13       35.82      9.21 o 
   3   3  11       32.82       42.81     12.73 o 
   4   3  11        3.77        2.38     14.34 o 
   5   3  11       30.92       34.48     15.74 o 
   6   3  11        0.03       -2.23     13.30 o 
   7   3  11       61.56       52.39     20.86 o 
  -5   4  11        5.20        0.78     20.96 o 
  -4   4  11       61.60       69.21     22.72 o 
  -3   4  11        0.16       -0.52     17.65 o 
  -2   4  11       37.45       50.11     17.65 o 
  -1   4  11       20.52       24.02      7.76 o 
   0   4  11       97.99       95.09     12.11 o 
   1   4  11       36.41       32.61      7.66 o 
   2   4  11        4.12        0.52      7.92 o 
   3   4  11        0.75       -0.62     10.35 o 
   4   4  11       24.53       34.79     12.27 o 
   5   4  11        7.13       16.77     13.98 o 
   6   4  11       11.25        9.42     16.15 o 
   7   4  11       28.45       34.42     18.38 o 
  -4   5  11       38.00       56.73     21.07 o 
  -3   5  11        4.48        5.75     17.29 o 
  -2   5  11       49.11       64.24     13.77 o 
  -1   5  11       50.88       39.76      7.56 o 
   0   5  11       20.95       20.91      6.06 o 
   1   5  11       39.96       42.40      7.76 o 
   2   5  11        3.43        7.66      8.39 o 
   3   5  11        1.88       -2.07      8.08 o 
   4   5  11       14.34       20.76     11.60 o 
   5   5  11        6.39       14.91     15.01 o 
   6   5  11       15.61       28.78     15.58 o 
   7   5  11       58.15       61.29     20.34 o 
  -4   6  11        0.78       -6.52     20.60 o 
  -3   6  11       10.13       16.67     15.74 o 
  -2   6  11        5.85        9.32     12.42 o 
  -1   6  11        0.32        3.57     12.37 o 
   0   6  11      191.73      221.29     21.48 o 
   1   6  11        0.18        5.02      6.88 o 
   2   6  11       39.96       32.46      8.54 o 
   3   6  11        2.38        0.36      9.27 o 
   4   6  11        3.79        4.87     10.20 o 
   5   6  11        0.54       -3.05     12.48 o 
   6   6  11        2.30        7.92     13.10 o 
   7   6  11        0.67        7.66     14.75 o 
  -3   7  11        1.05       -1.14     16.20 o 
  -2   7  11        0.05        5.07     14.03 o 
  -1   7  11       13.99       25.62     15.32 o 
   0   7  11       59.81       63.15     14.96 o 
   1   7  11      168.70      187.65     27.49 o 
   2   7  11       22.25       26.66     15.06 o 
   3   7  11        7.68       10.61      8.90 o 
   4   7  11       51.19       44.78     10.56 o 
   5   7  11        1.58       -4.56     10.35 o 
   6   7  11        0.07       -6.21     12.73 o 
   7   7  11        5.45        8.59     16.46 o 
  -2   8  11       14.13       15.68     16.41 o 
  -1   8  11       31.75       41.41     14.34 o 
   0   8  11        0.65      -11.23     22.05 o 
   1   8  11       45.86       59.68     21.64 o 
   2   8  11      124.85      160.68     20.45 o 
   3   8  11       14.28       16.72     13.67 o 
   4   8  11        6.58       -1.60     14.44 o 
   5   8  11        5.25        6.52     16.56 o 
   6   8  11        2.03        0.88     12.73 o 
  -1   9  11        7.00        7.14     43.84 o 
   0   9  11        0.03        6.47     23.86 o 
   1   9  11        0.14       11.60     24.12 o 
   2   9  11       32.43       37.06     17.19 o 
   3   9  11       38.40       54.77     17.50 o 
   4   9  11        0.09       -5.18     15.63 o 
   5   9  11        0.69       -2.59     16.67 o 
   2  10  11        0.06       -4.45     17.29 o 
   3  10  11        2.56      -11.96     26.61 o 
   0  -1  12       10.07       13.15     19.88 o 
  -2   0  12        6.09        6.42     22.31 o 
  -1   0  12        0.44        4.76     19.36 o 
   0   0  12       13.62       26.40     18.07 o 
   1   0  12       61.87       59.37     20.24 o 
   2   0  12        0.14        3.57     22.72 o 
   3   0  12        0.16       -3.88     17.96 o 
  -3   1  12        6.86        2.59     21.59 o 
  -2   1  12       15.61       14.80     16.77 o 
  -1   1  12        9.91       13.67     16.15 o 
   0   1  12       36.23       44.05     16.00 o 
   1   1  12        0.25       14.18     17.70 o 
   2   1  12       37.00       52.28     19.26 o 
   3   1  12       24.32       34.42     18.69 o 
   4   1  12       53.97       54.20     21.12 o 
  -3   2  12       32.60       39.08     23.09 o 
  -2   2  12        1.49        1.14     18.17 o 
  -1   2  12        7.32        6.47     15.22 o 
   0   2  12        0.00        7.35     13.67 o 
   1   2  12        0.28       -0.98     17.03 o 
   2   2  12       27.09       23.29     12.42 o 
   3   2  12        1.76        1.81     16.20 o 
   4   2  12        0.29        0.93     16.46 o 
   5   2  12        3.86        8.08     17.76 o 
  -3   3  12       36.62       70.30     18.84 o 
  -2   3  12       32.01       30.49     18.84 o 
  -1   3  12       61.50       65.33     16.25 o 
   0   3  12        5.08        5.80     12.42 o 
   1   3  12       24.39       32.15     16.82 o 
   2   3  12       17.59       23.35     12.42 o 
   3   3  12        2.26       -3.88     12.89 o 
   4   3  12        5.17        5.54     12.89 o 
   5   3  12        1.40       -7.40     16.82 o 
  -3   4  12       45.92       67.14     20.71 o 
  -2   4  12       17.19       22.98     18.89 o 
  -1   4  12       14.78       14.96     17.34 o 
   0   4  12        6.32        9.21     13.04 o 
   1   4  12        0.22        0.16      8.59 o 
   2   4  12        4.51        7.30      9.63 o 
   3   4  12        0.45        6.42     12.37 o 
   4   4  12        1.06        2.85     12.89 o 
   5   4  12       77.69       98.77     17.19 o 
   6   4  12        0.49       11.85     21.64 o 
  -3   5  12        0.12       -2.64     20.08 o 
  -2   5  12       52.00       78.32     20.96 o 
  -1   5  12       81.63       85.41     21.22 o 
   0   5  12        0.42        5.12     15.63 o 
   1   5  12        3.25       -0.36      8.44 o 
   2   5  12        3.92        9.21     10.66 o 
   3   5  12        8.37       18.79     12.42 o 
   4   5  12        0.03        3.93     14.03 o 
   5   5  12        0.19        0.21     14.29 o 
   6   5  12        4.08        3.73     16.88 o 
  -2   6  12        3.57        0.10     17.81 o 
  -1   6  12        2.11        2.43     16.98 o 
   0   6  12       20.41       18.79     13.51 o 
   1   6  12        4.17        3.78     14.65 o 
   2   6  12        0.35        0.00     14.39 o 
   3   6  12       21.50       19.52     11.18 o 
   4   6  12       66.51       95.97     14.65 o 
   5   6  12        5.93        5.44     12.99 o 
   6   6  12        5.73        4.81     14.60 o 
  -1   7  12        0.11        2.43     17.70 o 
   0   7  12       10.37       14.03     14.65 o 
   1   7  12       55.97       64.65     17.29 o 
   2   7  12        2.63        3.00     16.46 o 
   3   7  12        4.36        5.95     16.67 o 
   4   7  12       26.61       38.05     18.64 o 
   5   7  12       45.80       54.66     20.60 o 
   0   8  12        0.32       -6.47     26.04 o 
   1   8  12        5.54       12.22     15.48 o 
   2   8  12        0.03       -4.92     14.91 o 
   3   8  12       30.84       38.67     19.72 o 
   4   8  12        3.54       -2.02     19.31 o 
   0   2  13        6.88        0.83     21.12 o 
   1   2  13        1.10       -8.96     20.24 o 
  -1   3  13       55.85       77.49     24.43 o 
   0   3  13        5.64        8.90     19.31 o 
   1   3  13        1.05        9.16     11.18 o 
   2   3  13        6.43       -1.50     17.19 o 
   3   3  13        3.41        9.89     16.46 o 
  -1   4  13        0.84       -2.59     16.20 o 
   0   4  13       21.30       33.39     20.29 o 
   1   4  13        8.83        4.92     11.54 o 
   2   4  13       12.54       15.27     16.10 o 
   3   4  13       53.71       51.61     21.07 o 
   0   5  13       14.24       21.90     18.89 o 
   1   5  13       21.77       39.81     19.26 o 
   2   5  13        5.28        0.57     31.37 o 
   3   5  13        0.67        2.33     30.80 o 
   0   6  13       10.59       22.67     16.36 o 
   1   6  13        0.02        2.28     28.11 o 
   2   6  13       18.44       12.58     30.28 o 
   3   6  13        6.36        0.31     24.38 o 
                                                 
